# Supplementary material for: Identification of a plasma proteomic signature associated with sudden cardiac death risk in the UK biobank
Source: Front Cardiovasc Med. 2026 May 8;13:1831086. doi: 10.3389/fcvm.2026.1831086 (PMC13193928; doi:10.3389/fcvm.2026.1831086)
Supplement: Supplementary file 7 [file Table1.xlsx]

## Sheet: Contents
List of Supplementary Tables.
Table S1. Details of proteins on the Olink Explore 3k platform.
Table S2. ICD codes for diseases
Table S3. Missingness proportion for each protein before imputation in the analytic cohort.
Table S4. The results of the proteins associated with Sudden Cardiac Death by LASSO regression.
Table S5. Schoenfeld residual tests for the proportional hazards assumption
Table S6. Time-dependent association between the proteomic signature and sudden cardiac death
Table S7. Association between proteomic signatures and Sudden Cardiac Death.
Table S8. GO enrichment analysis results in biological processes (BP)
Table S9. GO enrichment analysis results in molecular functions (MF)
Table S10. GO enrichment analysis results in cellular components (CC)
Table S11. Protein-protein interaction (PPI) centrality results
Table S12. Association between proteomic signatures and Sudden Cardiac Death further adjusting covariates.
Figure S1. Time-dependent hazard ratio for the proteomic signature across follow-up.
Figure S2. Bubble map of enriched Gene Ontology biological processes for proteins significantly associated with sudden cardiac death.
Figure S3. Bubble map of enriched Gene Ontology cellular components for proteins significantly associated with sudden cardiac death.
Figure S4. Bubble map of enriched Gene Ontology molecular functions for proteins significantly associated with sudden cardiac death.
Figure S5. Calibration plot of the combined model for 10-year survival probability.
Figure S6. Decision curve analysis of the combined model for 10-year sudden cardiac death risk prediction.

## Sheet: Table S1
Table S1. Details of proteins on the Olink Explore 3k platform.
UKBPPP ProteinID	Olink ID	Gene Name	Protein Name	UniProt ID	Gene CHROM	Gene start	Gene end	Dilution factor	% of samples below LOD	Coefficient of variation (median %)	% of data failing QC	ICC (interclass correlation) of sample age
A1BG:P04217:OID30771:v1	OID30771	A1BG	Inflammation_II	P04217	19	58345178	58353492	1:100000	0.000806535	3.91027	0	0.003475
AAMDC:Q9H7C9:OID30236:v1	OID30236	AAMDC	Cardiometabolic_II	Q9H7C9	11	77821109	77918432	1:1	0.00818547	5.36832	0	0.048915
AARSD1:Q9BTE6:OID21311:v1	OID21311	AARSD1	Oncology	Q9BTE6	17	42950526	42964498	1:1	0.000446214	4.72012	0	0.092459
ABCA2:Q9BZC7:OID30146:v1	OID30146	ABCA2	Cardiometabolic_II	Q9BZC7	9	137007234	137028915	1:1	0.0314549	12.0615	0	0.003752
ABHD14B:Q96IU4:OID20921:v1	OID20921	ABHD14B	Neurology	Q96IU4	3	51968510	51983409	1:1	0.000343242	8.80254	0.00300336	0.07072
ABL1:P00519:OID21280:v1	OID21280	ABL1	Oncology	P00519	9	130713016	130887675	1:1	0.000377566	6.10042	0	0.100211
ABO:P16442:OID30675:v1	OID30675	ABO	Inflammation_II	P16442	9	133233278	133276024	1:1000	0.451522	5.89647	0	0.02895
ABRAXAS2:Q15018:OID30130:v1	OID30130	ABRAXAS2	Cardiometabolic_II	Q15018	10	124801819	124836667	1:1	0.110873	9.85333	0	0.069199
ACAA1:P09110:OID21269:v1	OID21269	ACAA1	Oncology	P09110	3	38103129	38137242	1:1	0.170128	13.2221	0	0.017768
ACADM:P11310:OID31277:v1	OID31277	ACADM	Oncology_II	P11310	1	75724431	75787575	1:1	0.706833	7.4357	0	0.005843
ACADSB:P45954:OID30356:v1	OID30356	ACADSB	Cardiometabolic_II	P45954	10	123008979	123058290	1:10	0.0478601	17.8632	0	0.036854
ACAN:P16112:OID20159:v1	OID20159	ACAN	Cardiometabolic	P16112	15	88803436	88875353	1:10	0.00125279	6.16677	0.00899262	0.005949
ACE:P12821:OID30696:v1	OID30696	ACE	Inflammation_II	P12821	17	63477061	63498380	1:1000	0.706147	6.19135	0	0.007473
ACE2:Q9BYF1:OID20105:v1	OID20105	ACE2	Cardiometabolic	Q9BYF1	X	15494566	15607236	1:1	0.000411876	6.40765	0	0.005343
ACHE:P22303:OID30585:v1	OID30585	ACHE	Inflammation_II	P22303	7	100889994	100896974	1:10	0.000600611	5.16941	0	0.010369
ACOT13:Q9NPJ3:OID31522:v1	OID31522	ACOT13	Oncology_II	Q9NPJ3	6	24667035	24705065	1:1	0.00398119	14.8036	0	0.054318
ACOX1:Q15067:OID20124:v1	OID20124	ACOX1	Cardiometabolic	Q15067	17	75941507	75979177	1:10	0.67781	11.7247	0	0.023884
ACP1:P24666:OID30524:v1	OID30524	ACP1	Inflammation_II	P24666	2	264140	278283	1:1	0.225384	7.80982	0	0.036246
ACP5:P13686:OID20314:v1	OID20314	ACP5	Cardiometabolic	P13686	19	11574660	11579008	1:100	0.000291745	4.89442	0.00751673	0.006369
ACP6:Q9NPH0:OID21432:v1	OID21432	ACP6	Oncology	Q9NPH0	1	147629652	147670524	1:1	0.000600673	3.60362	0.0014931	0.006722
ACRBP:Q8NEB7:OID31385:v1	OID31385	ACRBP	Oncology_II	Q8NEB7	12	6638075	6647433	1:1	0.057487	7.72859	0	0.038899
ACRV1:P26436:OID30513:v1	OID30513	ACRV1	Inflammation_II	P26436	11	125671522	125680874	1:1	0.430844	6.60432	0	0.006366
ACSL1:P33121:OID30080:v1	OID30080	ACSL1	Cardiometabolic_II	P33121	4	184755595	184826818	1:1	0.881457	5.56727	0	0.003069
ACTA2:P62736:OID20079:v1	OID20079	ACTA2	Cardiometabolic	P62736	10	88935074	88991339	1:1	0.0377038	7.63751	0	0.003445
ACTN2:P35609:OID30192:v1	OID30192	ACTN2	Cardiometabolic_II	P35609	1	236664141	236764631	1:1	0.162079	8.57581	0	0.007182
ACTN4:O43707:OID20435:v1	OID20435	ACTN4	Inflammation	O43707	19	38647649	38731589	1:1	0.865389	6.8453	0	0.003254
ACVRL1:P37023:OID20999:v1	OID20999	ACVRL1	Neurology	P37023	12	51906908	51923361	1:1	0.000188783	5.84487	0.0014931	0.003532
ACY1:Q03154:OID20137:v1	OID20137	ACY1	Cardiometabolic	Q03154	3	51983340	51989197	1:10	0.000394714	5.42481	0	0.006951
ACY3:Q96HD9:OID30086:v1	OID30086	ACY3	Cardiometabolic_II	Q96HD9	11	67642555	67650730	1:1	0.000720733	6.68792	0	0.003503
ACYP1:P07311:OID30642:v1	OID30642	ACYP1	Inflammation_II	P07311	14	75053237	75069483	1:10	0.000652092	5.01472	0.00300305	0.088121
ADA:P00813:OID20645:v1	OID20645	ADA	Inflammation	P00813	20	44619522	44652233	1:1	0.000188796	4.20471	0	0.028647
ADA2:Q9NZK5:OID20394:v1	OID20394	ADA2	Cardiometabolic	Q9NZK5	22	17178790	17258235	1:1000	0.000326068	5.11048	0.0104685	0.003859
ADAM12:O43184:OID30491:v1	OID30491	ADAM12	Inflammation_II	O43184	10	126012381	126388477	1:1	0.104678	8.88882	0	0.002915
ADAM15:Q13444:OID20109:v1	OID20109	ADAM15	Cardiometabolic	Q13444	1	155050566	155062775	1:1	0.000205938	5.92349	0	0.004897
ADAM22:Q9P0K1:OID21001:v1	OID21001	ADAM22	Neurology	Q9P0K1	7	87934143	88202889	1:1	0.000291755	5.54271	0	0.005782
ADAM23:O75077:OID20651:v1	OID20651	ADAM23	Inflammation	O75077	2	206443532	206621127	1:1	0.000137306	3.92499	0	0.00391
ADAM8:P78325:OID21039:v1	OID21039	ADAM8	Neurology	P78325	10	133262420	133276868	1:10	0.000257431	3.9618	0.00151026	0.005204
ADAM9:Q13443:OID31488:v1	OID31488	ADAM9	Oncology_II	Q13443	8	38996754	39105445	1:1	0.000926657	5.64096	0	0.005803
ADAMTS1:Q9UHI8:OID30528:v1	OID30528	ADAMTS1	Inflammation_II	Q9UHI8	21	26835755	26845409	1:1	0.658098	7.60305	0	0.003157
ADAMTS13:Q76LX8:OID20249:v1	OID20249	ADAMTS13	Cardiometabolic	Q76LX8	9	133414358	133459402	1:100	0.000411876	3.83176	0	0.008437
ADAMTS15:Q8TE58:OID21275:v1	OID21275	ADAMTS15	Oncology	Q8TE58	11	130448645	130476645	1:1	0.000223107	6.54286	0	0.015643
ADAMTS16:Q8TE57:OID20089:v1	OID20089	ADAMTS16	Cardiometabolic	Q8TE57	5	5140330	5320304	1:1	0.000669298	7.12815	0	0.004184
ADAMTS4:O75173:OID30471:v1	OID30471	ADAMTS4	Inflammation_II	O75173	1	161184302	161199054	1:1	0.417939	9.83111	0	0.003874
ADAMTS8:Q9UP79:OID21502:v1	OID21502	ADAMTS8	Oncology	Q9UP79	11	130404923	130428609	1:10	0.000223107	4.76921	0	0.00352
ADAMTSL2:Q86TH1:OID30370:v1	OID30370	ADAMTSL2	Cardiometabolic_II	Q86TH1	9	133532164	133575519	1:100	0.000978138	5.93087	0	0.005343
ADAMTSL4:Q6UY14:OID30275:v1	OID30275	ADAMTSL4	Cardiometabolic_II	Q6UY14	1	150549369	150560937	1:1	0.000343206	6.29704	0	0.005214
ADAMTSL5:Q6ZMM2:OID30355:v1	OID30355	ADAMTSL5	Cardiometabolic_II	Q6ZMM2	19	1505022	1513604	1:10	0.00169887	11.6702	0	0.007691
ADCYAP1R1:P41586:OID21188:v1	OID21188	ADCYAP1R1	Oncology	P41586	7	31052308	31111479	1:1	0.24988	7.76059	0	0.003033
ADD1:P35611:OID30655:v1	OID30655	ADD1	Inflammation_II	P35611	4	2843844	2930076	1:10	0.00054913	12.4902	0	0.113999
ADGRB3:O60242:OID20974:v1	OID20974	ADGRB3	Neurology	O60242	6	68635282	69390571	1:1	0.000223107	4.6342	0.0014931	0.002791
ADGRD1:Q6QNK2:OID30588:v1	OID30588	ADGRD1	Inflammation_II	Q6QNK2	12	130953907	131141469	1:10	0.000617771	5.04418	0	0.004435
ADGRE1:Q14246:OID31483:v1	OID31483	ADGRE1	Oncology_II	Q14246	19	6887566	6940459	1:1	0.000858016	5.41008	0	0.002766
ADGRE2:Q9UHX3:OID20755:v1	OID20755	ADGRE2	Inflammation	Q9UHX3	19	14732392	14778560	1:10	0.000171633	4.96316	0	0.00682
ADGRE5:P48960:OID20260:v1	OID20260	ADGRE5	Cardiometabolic	P48960	19	14380501	14408725	1:100	0.000257422	4.49185	0.00447915	0.004742
ADGRF5:Q8IZF2:OID30349:v1	OID30349	ADGRF5	Cardiometabolic_II	Q8IZF2	6	46852522	46954943	1:10	0.000686412	4.78394	0	0.006351
ADGRG1:Q9Y653:OID21294:v1	OID21294	ADGRG1	Oncology	Q9Y653	16	57610652	57665580	1:1	0.000394728	5.442	0	0.003477
ADGRG2:Q8IZP9:OID20189:v1	OID20189	ADGRG2	Cardiometabolic	Q8IZP9	X	18989307	19122637	1:10	0.000377553	6.23559	0	0.006545
ADGRV1:Q8WXG9:OID30877:v1	OID30877	ADGRV1	Neurology_II	Q8WXG9	5	90529344	91164437	1:1	0.753818	10.3003	0	0.00323
ADH1B:P00325:OID30612:v1	OID30612	ADH1B	Inflammation_II	P00325	4	99304971	99352760	1:10	0.00343206	6.80595	0	0.011676
ADH4:P08319:OID20117:v1	OID20117	ADH4	Cardiometabolic	P08319	4	99123657	99157792	1:1	0.000617814	5.99967	0	0.005404
ADIPOQ:Q15848:OID30748:v1	OID30748	ADIPOQ	Inflammation_II	Q15848	3	186842704	186858463	1:100000	0.00511377	5.64342	0	0.004309
ADM:P35318:OID21467:v1	OID21467	ADM	Oncology	P35318	11	10305073	10307397	1:1	0.000463376	3.01498	0	0.007796
ADRA2A:P08913:OID30067:v1	OID30067	ADRA2A	Cardiometabolic_II	P08913	10	111077029	111080907	1:1	0.746765	7.24378	0	0.002371
AFAP1:Q8N556:OID30569:v1	OID30569	AFAP1	Inflammation_II	Q8N556	4	7758714	7939926	1:10	0.785582	9.35982	0	0.010919
AFM:P43652:OID30741:v1	OID30741	AFM	Inflammation_II	P43652	4	73481745	73504001	1:100000	0.00178467	4.48939	0	0.003436
AFP:P02771:OID20978:v1	OID20978	AFP	Neurology	P02771	4	73431138	73456174	1:1	0.000326079	4.84286	0.00300336	0.003286
AGBL2:Q5U5Z8:OID30793:v1	OID30793	AGBL2	Neurology_II	Q5U5Z8	11	47659591	47715389	1:1	0.741205	14.9681	0	0.001168
AGER:Q15109:OID20756:v1	OID20756	AGER	Inflammation	Q15109	6	32180968	32184322	1:10	0.000188796	4.47221	0.00600714	0.005939
AGR2:O95994:OID20896:v1	OID20896	AGR2	Neurology	O95994	7	16791811	16833433	1:1	0.269736	15.564	0.00753415	0.003083
AGR3:Q8TD06:OID21243:v1	OID21243	AGR3	Oncology	Q8TD06	7	16859412	16881987	1:1	0.468696	9.61393	0.00151026	0.004023
AGRN:O00468:OID20786:v1	OID20786	AGRN	Inflammation	O00468	1	1020120	1056118	1:10	0.000205959	5.58938	0	0.006704
AGRP:O00253:OID20658:v1	OID20658	AGRP	Inflammation	O00253	16	67482571	67483547	1:1	0.000171633	8.22105	0	0.044247
AGT:P01019:OID30709:v1	OID30709	AGT	Inflammation_II	P01019	1	230690776	230745576	1:1000	0.000720733	5.53534	0	0.015836
AGXT:P21549:OID20139:v1	OID20139	AGXT	Cardiometabolic	P21549	2	240868824	240880502	1:10	0.00181912	6.07339	0	0.0023
AHCY:P23526:OID20199:v1	OID20199	AHCY	Cardiometabolic	P23526	20	34280268	34311802	1:10	0.00367256	8.62756	0	0.06819
AHNAK:Q09666:OID30260:v1	OID30260	AHNAK	Cardiometabolic_II	Q09666	11	62433542	62556235	1:1	0.000652092	5.15959	0	0.029987
AHNAK2:Q8IVF2:OID30244:v1	OID30244	AHNAK2	Cardiometabolic_II	Q8IVF2	14	104937244	104978374	1:1	0.00797954	6.22576	0	0.006066
AHSA1:O95433:OID31379:v1	OID31379	AHSA1	Oncology_II	O95433	14	77457870	77469472	1:1	0.346055	6.3167	0	0.020091
AHSG:P02765:OID30706:v1	OID30706	AHSG	Inflammation_II	P02765	3	186613060	186621318	1:1000	0.000703573	6.4224	0	0.004184
AHSP:Q9NZD4:OID21078:v1	OID21078	AHSP	Neurology	Q9NZD4	16	31527900	31528803	1:100	0.000394728	4.13601	0.0014931	0.037443
AIDA:Q96BJ3:OID30956:v1	OID30956	AIDA	Neurology_II	Q96BJ3	1	222668013	222713210	1:1	0.820486	8.85431	0	0.003218
AIF1:P55008:OID21234:v1	OID21234	AIF1	Oncology	P55008	6	31615217	31617021	1:1	0.14538	13.704	0	0.039515
AIF1L:Q9BQI0:OID30204:v1	OID30204	AIF1L	Cardiometabolic_II	Q9BQI0	9	131096476	131123152	1:1	0.0491815	6.0095	0	0.00338
AIFM1:O95831:OID21287:v1	OID21287	AIFM1	Oncology	O95831	X	130124666	130165879	1:1	0.00993684	17.0761	0.0014931	0.04479
AK1:P00568:OID20122:v1	OID20122	AK1	Cardiometabolic	P00568	9	127866486	127877675	1:10	0.000532006	9.24635	0	0.06504
AK2:P54819:OID31142:v1	OID31142	AK2	Neurology_II	P54819	1	33007986	33080996	1:1	0.00173319	9.30061	0	0.060157
AKAP12:Q02952:OID30571:v1	OID30571	AKAP12	Inflammation_II	Q02952	6	151239967	151358559	1:10	0.970965	5.09576	0	0.00805
AKR1B1:P15121:OID21244:v1	OID21244	AKR1B1	Oncology	P15121	7	134442356	134459284	1:1	0.00120135	9.04291	0	0.048414
AKR1B10:O60218:OID30955:v1	OID30955	AKR1B10	Neurology_II	O60218	7	134527567	134541412	1:1	0.910766	7.18966	0	0.001992
AKR1C4:P17516:OID20062:v1	OID20062	AKR1C4	Cardiometabolic	P17516	10	5195462	5218949	1:1	0.421829	9.31295	0	0.002439
AKR7L:Q8NHP1:OID30488:v1	OID30488	AKR7L	Inflammation_II	Q8NHP1	1	19265982	19274194	1:1	0.319405	9.07373	0	0.003756
AKT1S1:Q96B36:OID20895:v1	OID20895	AKT1S1	Neurology	Q96B36	19	49869033	49878459	1:1	0.000360404	9.20196	0	0.096674
AKT2:P31751:OID31052:v1	OID31052	AKT2	Neurology_II	P31751	19	40230317	40285536	1:1	0.000308886	8.51174	0	0.075443
AKT3:Q9Y243:OID21197:v1	OID21197	AKT3	Oncology	Q9Y243	1	243488233	243851079	1:1	0.140351	10.3349	0.0044793	0.06994
ALCAM:Q13740:OID20273:v1	OID20273	ALCAM	Cardiometabolic	Q13740	3	105366909	105576900	1:100	0.000429037	4.16791	0	0.005803
ALDH1A1:P00352:OID21128:v1	OID21128	ALDH1A1	Neurology	P00352	9	72900671	73080442	1:100	0.000429052	5.10066	0	0.036437
ALDH2:P05091:OID31380:v1	OID31380	ALDH2	Oncology_II	P05091	12	111766887	111817532	1:1	0.598003	5.82276	0	0.002119
ALDH3A1:P30838:OID20512:v1	OID20512	ALDH3A1	Inflammation	P30838	17	19737984	19748943	1:1	0.00398188	7.37172	0.00151037	0.004198
ALDH5A1:P51649:OID31047:v1	OID31047	ALDH5A1	Neurology_II	P51649	6	24494867	24537207	1:1	0.58702	7.20196	0	0.012145
ALMS1:Q8TCU4:OID31275:v1	OID31275	ALMS1	Oncology_II	Q8TCU4	2	73385758	73625166	1:1	0.936867	7.68674	0	0.0058
ALPI:P09923:OID30497:v1	OID30497	ALPI	Inflammation_II	P09923	2	232456125	232460753	1:1	0.348354	7.71135	0	0.005461
ALPP:P05187:OID21383:v1	OID21383	ALPP	Oncology	P05187	2	232378724	232382889	1:1	0.000377566	5.12767	0	0.003634
AMBN:Q9NP70:OID20437:v1	OID20437	AMBN	Inflammation	Q9NP70	4	70592256	70607288	1:1	0.0218832	8.97757	0	0.004145
AMBP:P02760:OID21413:v1	OID21413	AMBP	Oncology	P02760	9	114060127	114078328	1:1	0.000291755	3.55701	0.00147594	0.003841
AMDHD2:Q9Y303:OID30366:v1	OID30366	AMDHD2	Cardiometabolic_II	Q9Y303	16	2520357	2531422	1:100	0.83569	5.1179	0	0.009753
AMFR:Q9UKV5:OID20806:v1	OID20806	AMFR	Neurology	Q9UKV5	16	56361452	56425545	1:1	0.296217	11.742	0	0.014992
AMIGO1:Q86WK6:OID30881:v1	OID30881	AMIGO1	Neurology_II	Q86WK6	1	109504178	109509738	1:1	0.931119	7.31762	0	0.00299
AMIGO2:Q86SJ2:OID21370:v1	OID21370	AMIGO2	Oncology	Q86SJ2	12	47075707	47079959	1:1	0.000600673	5.26027	0	0.005205
AMN:Q9BXJ7:OID20492:v1	OID20492	AMN	Inflammation	Q9BXJ7	14	102922663	102933596	1:1	0.262478	10.1422	0	0.003751
AMOT:Q4VCS5:OID30572:v1	OID30572	AMOT	Inflammation_II	Q4VCS5	X	112774503	112840831	1:10	0.039606	6.78628	0	0.005615
AMOTL2:Q9Y2J4:OID31351:v1	OID31351	AMOTL2	Oncology_II	Q9Y2J4	3	134355347	134375479	1:1	0.084137	6.13728	0.00300305	0.023245
AMPD3:Q01432:OID31139:v1	OID31139	AMPD3	Neurology_II	Q01432	11	10308313	10507579	1:1	0.000377527	4.42313	0	0.069727
AMY1A_AMY1B_AMY1C:P0DUB6_P0DTE7_P0DTE8:OID30707:v1	OID30707	AMY1A_AMY1B_AMY1C	Inflammation_II	P0DUB6;P0DTE7;P0DTE8	1;1;1	103655760;103687415;103745323	103664554;103696454;103758726	1:1000	0.00887188	4.01087	0.0539863	0.003877
AMY2A:P04746:OID20333:v1	OID20333	AMY2A	Cardiometabolic	P04746	1	103617427	103625780	1:100	0.0111035	4.30042	0.0494423	0.00194
AMY2B:P19961:OID20340:v1	OID20340	AMY2B	Cardiometabolic	P19961	1	103553815	103579534	1:100	0.01977	4.75203	0.076403	0.00204
ANG:P03950:OID20403:v1	OID20403	ANG	Cardiometabolic	P03950	14	20684177	20698971	1:1000	0.000326068	6.57974	0.00746525	0.005359
ANGPT1:Q15389:OID20740:v1	OID20740	ANGPT1	Inflammation	Q15389	8	107249482	107498055	1:10	0.000171633	3.73854	0.00897638	0.013913
ANGPT2:O15123:OID21463:v1	OID21463	ANGPT2	Oncology	O15123	8	6499632	6563409	1:1	0.000240269	3.65759	0	0.001503
ANGPTL1:O95841:OID20211:v1	OID20211	ANGPTL1	Cardiometabolic	O95841	1	178849535	178871077	1:10	0.000617814	5.72449	0.0150335	0.01911
ANGPTL2:Q9UKU9:OID20726:v1	OID20726	ANGPTL2	Inflammation	Q9UKU9	9	127087348	127122635	1:10	0.000240286	7.2241	0.00298641	0.008578
ANGPTL3:Q9Y5C1:OID20407:v1	OID20407	ANGPTL3	Cardiometabolic	Q9Y5C1	1	62597520	62606313	1:1000	0.000411876	5.35113	0.00598936	0.007322
ANGPTL4:Q9BY76:OID20703:v1	OID20703	ANGPTL4	Inflammation	Q9BY76	19	8363289	8374370	1:10	0.000291775	5.12521	0.0014932	0.00734
ANGPTL7:O43827:OID21412:v1	OID21412	ANGPTL7	Oncology	O43827	1	11189355	11195981	1:1	0.000343242	3.05912	0	0.002505
ANK2:Q01484:OID30161:v1	OID30161	ANK2	Cardiometabolic_II	Q01484	4	112818032	113384221	1:1	0.662268	6.15694	0	0.001283
ANKMY2:Q8IV38:OID30518:v1	OID30518	ANKMY2	Inflammation_II	Q8IV38	7	16599779	16645817	1:1	0.0345609	9.46096	0	0.082874
ANKRA2:Q9H9E1:OID31173:v1	OID31173	ANKRA2	Oncology_II	Q9H9E1	5	73552190	73565667	1:1	0.959999	7.53906	0	0.003854
ANKRD54:Q6NXT1:OID21162:v1	OID21162	ANKRD54	Oncology	Q6NXT1	22	37830855	37849327	1:1	0.00451363	7.73105	0	0.049138
ANP32C:O43423:OID30203:v1	OID30203	ANP32C	Cardiometabolic_II	O43423	4	164197007	16419771	1:1	0.901654	5.99231	0	0.002716
ANPEP:P15144:OID20350:v1	OID20350	ANPEP	Cardiometabolic	P15144	15	89784895	89815401	1:1000	0.000394714	6.08813	0.0029861	0.005524
ANXA1:P04083:OID30617:v1	OID30617	ANXA1	Inflammation_II	P04083	9	73151865	73170393	1:10	0.885318	3.75081	0.00451316	0.032843
ANXA10:Q9UJ72:OID20886:v1	OID20886	ANXA10	Neurology	Q9UJ72	4	168092537	168187736	1:1	0.108173	10.6956	0	0.001197
ANXA11:P50995:OID20583:v1	OID20583	ANXA11	Inflammation	P50995	10	80150889	80205572	1:1	0.000926816	7.3422	0.00151037	0.06451
ANXA2:P07355:OID30263:v1	OID30263	ANXA2	Cardiometabolic_II	P07355	15	60347134	60402883	1:1	0.00530254	6.49123	0.0135052	0.041521
ANXA3:P12429:OID21036:v1	OID21036	ANXA3	Neurology	P12429	4	78551747	78610451	1:10	0.000429052	5.08592	0.00151026	0.081599
ANXA4:P09525:OID20123:v1	OID20123	ANXA4	Cardiometabolic	P09525	2	69644425	69827112	1:10	0.000669298	8.34175	0.00600652	0.077681
ANXA5:P08758:OID20810:v1	OID20810	ANXA5	Neurology	P08758	4	121667946	121696995	1:1	0.841422	7.39633	0.00418755	0.006294
AOC1:P19801:OID20452:v1	OID20452	AOC1	Inflammation	P19801	7	150824627	150861504	1:1	0.889898	8.09545	0	0.004136
AOC3:Q16853:OID20389:v1	OID20389	AOC3	Cardiometabolic	Q16853	17	42851184	42858130	1:1000	0.000377553	4.30042	0.00149305	0.004457
AP1G2:O75843:OID31348:v1	OID31348	AP1G2	Oncology_II	O75843	14	23559565	23568070	1:1	0.002248	7.59321	0	0.085872
AP2B1:P63010:OID30949:v1	OID30949	AP2B1	Neurology_II	P63010	17	35578046	35726413	1:1	0.448227	8.78775	0	0.040368
AP3B1:O00203:OID31478:v1	OID31478	AP3B1	Oncology_II	O00203	5	78000522	78294762	1:1	0.00144147	8.85431	0	0.082661
AP3S2:P59780:OID31117:v1	OID31117	AP3S2	Neurology_II	P59780	15	89830599	89894638	1:1	0.409497	6.92892	0	0.065493
APBB1IP:Q7Z5R6:OID21359:v1	OID21359	APBB1IP	Oncology	Q7Z5R6	10	26438341	26567803	1:1	0.000875266	7.37172	0	0.048946
APCS:P02743:OID30778:v1	OID30778	APCS	Inflammation_II	P02743	1	159587826	159588865	1:100000	0.000703573	4.50657	0.00746474	0.00525
APEX1:P27695:OID21434:v1	OID21434	APEX1	Oncology	P27695	14	20455191	20457772	1:1	0.000274593	4.19244	0.0029862	0.063808
APLP1:P51693:OID20164:v1	OID20164	APLP1	Cardiometabolic	P51693	19	35867899	35879792	1:10	0.000600652	10.9527	0.00151021	0.019546
APOA1:P02647:OID30769:v1	OID30769	APOA1	Inflammation_II	P02647	11	116835751	116837622	1:100000	0.000823695	5.70483	0	0.009749
APOA2:P02652:OID30686:v1	OID30686	APOA2	Inflammation_II	P02652	1	161222292	161223631	1:1000	0.00269417	13.873	0	0.006417
APOA4:P06727:OID30733:v1	OID30733	APOA4	Inflammation_II	P06727	11	116820700	116823304	1:100000	0.000995298	5.34131	0	0.005759
APOB:P04114:OID30673:v1	OID30673	APOB	Inflammation_II	P04114	2	21001429	21044073	1:1000	0.828448	4.6293	0	0.008022
APOBR:Q0VD83:OID30246:v1	OID30246	APOBR	Cardiometabolic_II	Q0VD83	16	28494643	28498964	1:1	0.000154443	6.69284	0	0.0045
APOC1:P02654:OID30749:v1	OID30749	APOC1	Inflammation_II	P02654	19	44914247	44919349	1:100000	0.000652092	6.0955	0.00151011	0.006862
APOD:P05090:OID30746:v1	OID30746	APOD	Inflammation_II	P05090	3	195568705	195584033	1:100000	0.00554278	5.3585	0.0359509	0.005665
APOE:P02649:OID30727:v1	OID30727	APOE	Inflammation_II	P02649	19	44905791	44909393	1:100000	0.00106394	7.70643	0	0.006853
APOF:Q13790:OID30701:v1	OID30701	APOF	Inflammation_II	Q13790	12	56360568	56362857	1:1000	0.000703573	3.25777	0	0.005061
APOH:P02749:OID21072:v1	OID21072	APOH	Neurology	P02749	17	66212033	66256525	1:100	0.000377566	7.59075	0	0.041883
APOL1:O14791:OID30708:v1	OID30708	APOL1	Inflammation_II	O14791	22	36253071	36267530	1:1000	0.000703573	6.01687	0	0.014616
APOM:O95445:OID20374:v1	OID20374	APOM	Cardiometabolic	O95445	6	31652416	31658210	1:1000	0.000394714	5.46902	0.0029861	0.005634
APP:P05067:OID21070:v1	OID21070	APP	Neurology	P05067	21	25880550	26171128	1:100	0.00308917	7.21426	0.00151026	0.014952
APPL2:Q8NEU8:OID30590:v1	OID30590	APPL2	Inflammation_II	Q8NEU8	12	105173297	105236203	1:10	0.00109826	8.54378	0	0.096524
APRT:P07741:OID20927:v1	OID20927	APRT	Neurology	P07741	16	88809339	88811937	1:1	0.000205945	5.50095	0.00151026	0.085859
ARAF:P10398:OID31260:v1	OID31260	ARAF	Oncology_II	P10398	X	47561205	47571908	1:1	0.160192	9.89529	0	0.03988
AREG:P15514:OID21357:v1	OID21357	AREG	Oncology	P15514	4	74445136	74455005	1:1	0.000429052	6.0095	0	0.002499
ARF6:P62330:OID31523:v1	OID31523	ARF6	Oncology_II	P62330	14	49893079	49897054	1:1	0.0023338	9.10578	0	0.054592
ARFIP1:P53367:OID31024:v1	OID31024	ARFIP1	Neurology_II	P53367	4	152779937	152918463	1:1	0.134314	10.5424	0	0.067224
ARG1:P05089:OID21445:v1	OID21445	ARG1	Oncology	P05089	6	131470832	131584332	1:1	0.0117903	3.40739	0.0149997	0.071307
ARG2:P78540:OID31339:v1	OID31339	ARG2	Oncology_II	P78540	14	67619920	67651708	1:1	0.920205	6.97319	0	0.005788
ARHGAP1:Q07960:OID21202:v1	OID21202	ARHGAP1	Oncology	Q07960	11	46677080	46700619	1:1	0.00175053	9.16743	0	0.06087
ARHGAP25:P42331:OID21255:v1	OID21255	ARHGAP25	Oncology	P42331	2	68679601	68826833	1:1	0.0159951	9.75213	0	0.059318
ARHGAP30:Q7Z6I6:OID31336:v1	OID31336	ARHGAP30	Oncology_II	Q7Z6I6	1	161046946	161069970	1:1	0.885867	4.90424	0	0.006298
ARHGAP45:Q92619:OID30653:v1	OID30653	ARHGAP45	Inflammation_II	Q92619	19	1065923	1086628	1:10	0.00610907	8.23583	0	0.1
ARHGAP5:Q13017:OID31190:v1	OID31190	ARHGAP5	Oncology_II	Q13017	14	32076114	32159728	1:1	0.580207	8.9825	0	0.005522
ARHGEF1:Q92888:OID31133:v1	OID31133	ARHGEF1	Neurology_II	Q92888	19	41883173	41930150	1:1	0.000669252	11.0195	0	0.071278
ARHGEF10:O15013:OID30994:v1	OID30994	ARHGEF10	Neurology_II	O15013	8	1823926	1958641	1:1	0.00809967	7.04452	0	0.077721
ARHGEF12:Q9NZN5:OID20554:v1	OID20554	ARHGEF12	Inflammation	Q9NZN5	11	120336413	120489937	1:1	0.000909653	8.44276	0	0.115462
ARHGEF5:Q12774:OID30871:v1	OID30871	ARHGEF5	Neurology_II	Q12774	7	144355288	144380632	1:1	0.0445996	9.91998	0	0.007935
ARID3A:Q99856:OID30861:v1	OID30861	ARID3A	Neurology_II	Q99856	19	925781	975939	1:1	0.688987	9.8163	0	0.002539
ARID4B:Q4LE39:OID20803:v1	OID20803	ARID4B	Neurology	Q4LE39	1	235131634	235328219	1:1	0.749399	7.31759	0	0.041472
ARL13B:Q3SXY8:OID30166:v1	OID30166	ARL13B	Cardiometabolic_II	Q3SXY8	3	93980139	94055678	1:1	0.191337	9.1551	0	0.048068
ARL2BP:Q9Y2Y0:OID30121:v1	OID30121	ARL2BP	Cardiometabolic_II	Q9Y2Y0	16	57245259	57253635	1:1	0.108762	6.71743	0	0.054501
ARMCX2:Q7L311:OID30792:v1	OID30792	ARMCX2	Neurology_II	Q7L311	X	101655281	101659850	1:1	0.810001	7.88863	0	0.001692
ARNT:P27540:OID20432:v1	OID20432	ARNT	Inflammation	P27540	1	150809713	150876708	1:1	0.938212	6.01933	0	0.005263
ARNTL:O00327:OID30168:v1	OID30168	ARNTL	Cardiometabolic_II	O00327	11	13276652	13387266	1:1	0.722089	6.01195	0	0.00284
ARSA:P15289:OID21138:v1	OID21138	ARSA	Neurology	P15289	22	50622754	50628173	1:100	0.000240269	6.23805	0	0.013373
ARSB:P15848:OID21331:v1	OID21331	ARSB	Oncology	P15848	5	78777209	78986087	1:1	0.00041189	6.46665	0	0.031459
ART3:Q13508:OID20346:v1	OID20346	ART3	Cardiometabolic	Q13508	4	76011184	76112802	1:1000	0.000308907	5.53534	0.00300326	0.003489
ART5:Q96L15:OID30828:v1	OID30828	ART5	Neurology_II	Q96L15	11	3638512	3642316	1:1	0.872293	9.05413	0	0.003355
ARTN:Q5T4W7:OID20446:v1	OID20446	ARTN	Inflammation	Q5T4W7	1	43933320	43937240	1:1	0.839695	8.44029	0	0.003995
ASAH1:Q13510:OID30415:v1	OID30415	ASAH1	Cardiometabolic_II	Q13510	8	18055992	18084998	1:100	0.00868312	8.18903	0.008992	0.019165
ASAH2:Q9NR71:OID20996:v1	OID20996	ASAH2	Neurology	Q9NR71	10	50182778	50279720	1:1	0.000634997	6.94367	0	0.003089
ASGR1:P07306:OID20990:v1	OID20990	ASGR1	Neurology	P07306	17	7173431	7179564	1:1	0.000137297	5.93087	0	0.005912
ASGR2:P07307:OID30679:v1	OID30679	ASGR2	Inflammation_II	P07307	17	7101322	7115700	1:1000	0.00494217	6.42731	0	0.004213
ASPN:Q9BXN1:OID30315:v1	OID30315	ASPN	Cardiometabolic_II	Q9BXN1	9	92456205	92482506	1:10	0.23568	7.42586	0	0.00638
ASPSCR1:Q9BZE9:OID31055:v1	OID31055	ASPSCR1	Neurology_II	Q9BZE9	17	81976807	82017406	1:1	0.00130418	9.77681	0	0.078058
ASRGL1:Q7L266:OID30283:v1	OID30283	ASRGL1	Cardiometabolic_II	Q7L266	11	62337448	62393412	1:1	0.000755054	8.11022	0	0.072974
ASS1:P00966:OID30170:v1	OID30170	ASS1	Cardiometabolic_II	P00966	9	130444961	130501274	1:1	0.000772214	6.85022	0	0.015574
ATF2:P15336:OID20798:v1	OID20798	ATF2	Neurology	P15336	2	175072250	175168382	1:1	0.812453	5.91367	0	0.008582
ATF4:P18848:OID31162:v1	OID31162	ATF4	Oncology_II	P18848	22	39519695	39522683	1:1	0.958232	6.73218	0	0.004693
ATG16L1:Q676U5:OID31466:v1	OID31466	ATG16L1	Oncology_II	Q676U5	2	233210051	233295674	1:1	0.000652092	8.89375	0	0.089331
ATG4A:Q8WYN0:OID21246:v1	OID21246	ATG4A	Oncology	Q8WYN0	X	108091668	108154671	1:1	0.000617835	6.0095	0	0.074937
ATOX1:O00244:OID21476:v1	OID21476	ATOX1	Oncology	O00244	5	151742316	151772532	1:10	0.000257431	5.48867	0	0.057212
ATP1B1:P05026:OID30124:v1	OID30124	ATP1B1	Cardiometabolic_II	P05026	1	169105697	169310992	1:1	0.781103	7.31759	0	0.003505
ATP1B2:P14415:OID30118:v1	OID30118	ATP1B2	Cardiometabolic_II	P14415	17	7646627	7657770	1:1	0.972526	5.59184	0	0.00416
ATP1B3:P54709:OID30065:v1	OID30065	ATP1B3	Cardiometabolic_II	P54709	3	141876124	141926549	1:1	0.91552	7.69659	0	0.002588
ATP1B4:Q9UN42:OID31230:v1	OID31230	ATP1B4	Oncology_II	Q9UN42	X	120362085	120383249	1:1	0.943285	7.7262	0	0.002576
ATP2B4:P23634:OID30062:v1	OID30062	ATP2B4	Cardiometabolic_II	P23634	1	203626832	203744081	1:1	0.698236	7.41602	0	0.003166
ATP5F1D:P30049:OID30079:v1	OID30079	ATP5F1D	Cardiometabolic_II	P30049	19	1241746	1244825	1:1	0.880084	7.13334	0	0.00518
ATP5IF1:Q9UII2:OID20760:v1	OID20760	ATP5IF1	Inflammation	Q9UII2	1	28236109	28246906	1:10	0.000343265	22.4361	0	0.049081
ATP5PO:P48047:OID20811:v1	OID20811	ATP5PO	Neurology	P48047	21	33903453	33915814	1:1	0.725029	9.53252	0	0.001604
ATP6AP2:O75787:OID21178:v1	OID21178	ATP6AP2	Oncology	O75787	X	40579372	40606848	1:1	0.461265	7.81475	0	0.006079
ATP6V1D:Q9Y5K8:OID21341:v1	OID21341	ATP6V1D	Oncology	Q9Y5K8	14	67294371	67360265	1:1	0.893063	4.39858	0	0.005462
ATP6V1F:Q16864:OID20843:v1	OID20843	ATP6V1F	Neurology	Q16864	7	128862856	128865847	1:1	0.199166	13.6394	0.0014931	0.068097
ATP6V1G1:O75348:OID30242:v1	OID30242	ATP6V1G1	Cardiometabolic_II	O75348	9	114587706	114598915	1:1	0.00978138	8.84938	0	0.077513
ATP6V1G2:O95670:OID30167:v1	OID30167	ATP6V1G2	Cardiometabolic_II	O95670	6	31544444	31548427	1:1	0.902512	11.6355	0	0.004058
ATRAID:Q6UW56:OID31451:v1	OID31451	ATRAID	Oncology_II	Q6UW56	2	27212041	27217178	1:1	0.000429008	5.10802	0	0.003129
ATRN:O75882-2:OID30735:v1	OID30735	ATRN	Inflammation_II	O75882	20	3471018	3651118	1:100000	0.00157875	4.43785	0	0.004785
ATXN10:Q9UBB4:OID20865:v1	OID20865	ATXN10	Neurology	Q9UBB4	22	45671798	45845307	1:1	0.133298	15.7287	0	0.061845
ATXN2:Q99700:OID30850:v1	OID30850	ATXN2	Neurology_II	Q99700	12	111443485	111599676	1:1	0.0482205	10.4781	0	0.010007
ATXN2L:Q8WWM7:OID30980:v1	OID30980	ATXN2L	Neurology_II	Q8WWM7	16	28822999	28837237	1:1	0.051172	5.45429	0	0.046191
ATXN3:P54252:OID31149:v1	OID31149	ATXN3	Neurology_II	P54252	14	92044496	92106621	1:1	0.00054913	6.95105	0	0.084365
AXIN1:O15169:OID20582:v1	OID20582	AXIN1	Inflammation	O15169	16	287440	352723	1:1	0.000995469	7.37665	0	0.123146
AXL:P30530:OID20363:v1	OID20363	AXL	Cardiometabolic	P30530	19	41219223	41261766	1:1000	0.000240261	5.07119	0.00149305	0.005379
AZI2:Q9H6S1:OID31056:v1	OID31056	AZI2	Neurology_II	Q9H6S1	3	28315003	28349050	1:1	0.262656	7.78274	0	0.103536
AZU1:P20160:OID20309:v1	OID20309	AZU1	Cardiometabolic	P20160	19	825097	832018	1:100	0.00978205	4.86496	0.040484	0.050973
B2M:P61769:OID30725:v1	OID30725	B2M	Inflammation_II	P61769	15	44711358	44718851	1:100000	0.0128359	5.48622	0	0.006893
B3GAT3:O94766:OID30165:v1	OID30165	B3GAT3	Cardiometabolic_II	O94766	11	62615296	62622154	1:1	0.970021	6.74202	0	0.003178
B3GNT7:Q8NFL0:OID30281:v1	OID30281	B3GNT7	Cardiometabolic_II	Q8NFL0	2	231395710	231401164	1:1	0.000720733	6.20118	0	0.005487
B4GALT1:P15291:OID20780:v1	OID20780	B4GALT1	Inflammation	P15291	9	33104082	33167356	1:10	0.000171633	7.15767	0	0.005305
B4GAT1:O43505:OID21127:v1	OID21127	B4GAT1	Neurology	O43505	11	66345374	66347629	1:100	0.000205945	5.42972	0	0.005997
BABAM1:Q9NWV8:OID30466:v1	OID30466	BABAM1	Inflammation_II	Q9NWV8	19	17267376	17281249	1:1	0.943697	5.33886	0	0.01203
BACH1:O14867:OID20505:v1	OID20505	BACH1	Inflammation	O14867	21	29194071	29630751	1:1	0.00671083	6.86497	0	0.111143
BAG3:O95817:OID20972:v1	OID20972	BAG3	Neurology	O95817	10	119651380	119677819	1:1	0.000377566	5.96772	0.0014931	0.00556
BAG4:O95429:OID30474:v1	OID30474	BAG4	Inflammation_II	O95429	8	38176533	38213301	1:1	0.00334626	8.12746	0	0.065508
BAG6:P46379:OID20114:v1	OID20114	BAG6	Cardiometabolic	P46379	6	31639028	31652705	1:1	0.000240261	6.96089	0	0.080898
BAIAP2:Q9UQB8:OID21250:v1	OID21250	BAIAP2	Oncology	Q9UQB8	17	81035122	81117434	1:1	0.047865	13.6046	0	0.011502
BAMBI:Q13145:OID21267:v1	OID21267	BAMBI	Oncology	Q13145	10	28677510	28682932	1:1	0.8447	6.41256	0	0.003442
BANK1:Q8NDB2:OID20594:v1	OID20594	BANK1	Inflammation	Q8NDB2	4	101411286	102074812	1:1	0.000223122	6.74448	0	0.111445
BAP18:Q8IXM2:OID31150:v1	OID31150	BAP18	Neurology_II	Q8IXM2	17	7014495	7017525	1:1	0.00053197	14.6393	0	0.04791
BATF:Q16520:OID30896:v1	OID30896	BATF	Neurology_II	Q16520	14	75522455	75546993	1:1	0.328757	7.53906	0	0.007839
BAX:Q07812:OID20856:v1	OID20856	BAX	Neurology	Q07812	19	48954815	48961798	1:1	0.0799581	15.3644	0.00151026	0.061523
BCAM:P50895:OID21076:v1	OID21076	BCAM	Neurology	P50895	19	44809071	44821421	1:100	0.000240269	4.48939	0	0.006192
BCAN:Q96GW7:OID20998:v1	OID20998	BCAN	Neurology	Q96GW7	1	156641390	156659532	1:1	0.000171621	4.76921	0	0.009894
BCAT1:P54687:OID30312:v1	OID30312	BCAT1	Cardiometabolic_II	P54687	12	24810024	24949101	1:10	0.040035	6.44944	0	0.021749
BCAT2:O15382:OID30844:v1	OID30844	BCAT2	Neurology_II	O15382	19	48795062	48811029	1:1	0.91806	6.5109	0	0.002922
BCHE:P06276:OID30717:v1	OID30717	BCHE	Inflammation_II	P06276	3	165772904	165837462	1:1000	0.000686412	3.59871	0.0149981	0.004008
BCL2:P10415:OID31454:v1	OID31454	BCL2	Oncology_II	P10415	18	63123346	63320128	1:1	0.000943817	6.84284	0	0.019831
BCL2L1:Q07817:OID31152:v1	OID31152	BCL2L1	Neurology_II	Q07817	20	31664452	31723989	1:1	0.000875176	10.9379	0	0.069503
BCL2L11:O43521-2:OID20513:v1	OID20513	BCL2L11	Inflammation	O43521	2	111119378	111168445	1:1	0.000497734	7.26346	0	0.01083
BCL2L15:Q5TBC7:OID30498:v1	OID30498	BCL2L15	Inflammation_II	Q5TBC7	1	113876816	113887581	1:1	0.361602	7.71382	0	0.044137
BCL7A:Q4VC05:OID31218:v1	OID31218	BCL7A	Oncology_II	Q4VC05	12	122019422	122062044	1:1	0.866407	9.79656	0	0.002781
BCL7B:Q9BQE9:OID31421:v1	OID31421	BCL7B	Oncology_II	Q9BQE9	7	73536356	73557690	1:1	0.849573	7.99694	0	0.003662
BCR:P11274:OID20558:v1	OID20558	BCR	Inflammation	P11274	22	23179704	23318037	1:1	0.000600714	8.95292	0	0.096396
BDNF:P23560:OID30373:v1	OID30373	BDNF	Cardiometabolic_II	P23560	11	27654893	27722058	1:100	0.000720733	6.76661	0	0.011202
BECN1:Q14457:OID30220:v1	OID30220	BECN1	Cardiometabolic_II	Q14457	17	42810134	42833350	1:1	0.00499365	7.40617	0	0.097198
BEX3:Q00994:OID31202:v1	OID31202	BEX3	Oncology_II	Q00994	X	103376395	103378164	1:1	0.93244	8.64728	0	0.003693
BGLAP:P02818:OID30389:v1	OID30389	BGLAP	Cardiometabolic_II	P02818	1	156242184	156243317	1:100	0.000892336	5.59184	0	0.014465
BGN:P21810:OID21198:v1	OID21198	BGN	Oncology	P21810	X	153494980	153509546	1:1	0.00223107	9.82865	0.00147594	0.014167
BHLHE40:O14503:OID30873:v1	OID30873	BHLHE40	Neurology_II	O14503	3	4979437	4985323	1:1	0.920668	9.21429	0	0.002999
BHMT2:Q9H2M3:OID30051:v1	OID30051	BHMT2	Cardiometabolic_II	Q9H2M3	5	79069767	79090069	1:1	0.893537	7.09372	0	0.007254
BID:P55957:OID20517:v1	OID20517	BID	Inflammation	P55957	22	17734138	17774770	1:1	0.00616161	10.4633	0	0.062714
BIN2:Q9UBW5:OID21067:v1	OID21067	BIN2	Neurology	Q9UBW5	12	51281038	51324668	1:100	0.0123052	13.2345	0	0.094008
BIRC2:Q13490:OID21217:v1	OID21217	BIRC2	Oncology	Q13490	11	102347211	102378670	1:1	0.325239	9.609	0	0.08238
BLMH:Q13867:OID20336:v1	OID20336	BLMH	Cardiometabolic	Q13867	17	30248203	30292056	1:100	0.000634975	3.63305	0	0.03407
BLNK:Q8WV28:OID30541:v1	OID30541	BLNK	Inflammation_II	Q8WV28	10	96189171	96271587	1:1	0.0782853	9.29815	0	0.027028
BLOC1S2:Q6QNY1:OID30856:v1	OID30856	BLOC1S2	Neurology_II	Q6QNY1	10	100273280	100286680	1:1	0.786131	8.93319	0	0.00255
BLOC1S3:Q6QNY0:OID31106:v1	OID31106	BLOC1S3	Neurology_II	Q6QNY0	19	45178784	45216933	1:1	0.00509661	4.72748	0	0.081974
BLVRB:P30043:OID21141:v1	OID21141	BLVRB	Neurology	P30043	19	40447765	40465764	1:100	0.000343242	7.67443	0	0.056587
BMP10:O95393:OID30575:v1	OID30575	BMP10	Inflammation_II	O95393	2	68860909	68871397	1:10	0.000583451	5.98001	0	0.004969
BMP4:P12644:OID20994:v1	OID20994	BMP4	Neurology	P12644	14	53949736	53958761	1:1	0.000274593	9.7003	0.0014931	0.052934
BMP6:P22004:OID20111:v1	OID20111	BMP6	Cardiometabolic	P22004	6	7726099	7881728	1:1	0.000566329	6.83792	0.00149305	0.010745
BMPER:Q8N8U9:OID30615:v1	OID30615	BMPER	Inflammation_II	Q8N8U9	7	33904308	34156427	1:10	0.000772214	5.3806	0	0.005056
BNIP2:Q12982:OID30292:v1	OID30292	BNIP2	Cardiometabolic_II	Q12982	15	59659146	59689339	1:10	0.700003	6.53303	0	0.030138
BNIP3L:O60238:OID30525:v1	OID30525	BNIP3L	Inflammation_II	O60238	8	26383054	26505636	1:1	0.206662	8.34914	0	0.066677
BOC:Q9BWV1:OID20116:v1	OID20116	BOC	Cardiometabolic	Q9BWV1	3	113211003	113287459	1:1	0.000188776	5.4985	0	0.007788
BOLA1:Q9Y3E2:OID30837:v1	OID30837	BOLA1	Neurology_II	Q9Y3E2	1	149887890	149900798	1:1	0.0405498	11.299	0	0.026323
BOLA2_BOLA2B:Q9H3K6:OID30267:v1	OID30267	BOLA2_BOLA2B	Cardiometabolic_II	Q9H3K6;Q9H3K6	16;16	30192932;29453590	30194306;29454351	1:1	0.000600611	4.53848	0	0.072424
BPIFA2:Q96DR5:OID30279:v1	OID30279	BPIFA2	Cardiometabolic_II	Q96DR5	20	33161768	33181412	1:1	0.00722449	6.92892	0.0285033	0.003341
BPIFB1:Q8TDL5:OID20308:v1	OID20308	BPIFB1	Cardiometabolic	Q8TDL5	20	33273480	33309871	1:100	0.00176763	5.75397	0.0134203	0.003656
BPIFB2:Q8N4F0:OID30311:v1	OID30311	BPIFB2	Cardiometabolic_II	Q8N4F0	20	33007704	33023703	1:10	0.00101246	6.46173	0.00149295	0.002923
BRAP:Q7Z569:OID31506:v1	OID31506	BRAP	Oncology_II	Q7Z569	12	111642146	111685956	1:1	0.00121838	5.48867	0.0074819	0.102812
BRD1:O95696:OID31259:v1	OID31259	BRD1	Oncology_II	O95696	22	49773283	49827873	1:1	0.97196	6.58962	0	0.003326
BRD2:P25440:OID30826:v1	OID30826	BRD2	Neurology_II	P25440	6	32968594	32981505	1:1	0.843172	8.26292	0	0.011924
BRD3:Q15059:OID30093:v1	OID30093	BRD3	Cardiometabolic_II	Q15059	9	134030305	134068535	1:1	0.824999	8.42058	0	0.010147
BRDT:Q58F21:OID30179:v1	OID30179	BRDT	Cardiometabolic_II	Q58F21	1	91949343	92014426	1:1	0.508529	8.24815	0	0.018735
BRK1:Q8WUW1:OID20883:v1	OID20883	BRK1	Neurology	Q8WUW1	3	10115675	10127190	1:1	0.00592092	12.7729	0	0.026142
BRME1:Q0VDD7:OID30847:v1	OID30847	BRME1	Neurology_II	Q0VDD7	19	13882348	13906452	1:1	0.71598	7.76059	0	0.002381
BRSK2:Q8IWQ3:OID31042:v1	OID31042	BRSK2	Neurology_II	Q8IWQ3	11	1389899	1462689	1:1	0.826132	6.64366	0	0.028507
BSG:P35613:OID20626:v1	OID20626	BSG	Inflammation	P35613	19	571277	583494	1:1	0.000188796	2.66678	0.0014932	0.00407
BSND:Q8WZ55:OID31184:v1	OID31184	BSND	Oncology_II	Q8WZ55	1	54998933	55017172	1:1	0.818186	6.91662	0	0.003876
BST1:Q10588:OID21051:v1	OID21051	BST1	Neurology	Q10588	4	15703065	15738313	1:10	0.000308917	4.55075	0	0.003354
BST2:Q10589:OID21029:v1	OID21029	BST2	Neurology	Q10589	19	17402939	17405630	1:10	0.000240269	5.98492	0	0.004876
BTC:P35070:OID21199:v1	OID21199	BTC	Oncology	P35070	4	74744759	74794523	1:1	0.020646	9.5177	0	0.028355
BTD:P43251:OID30754:v1	OID30754	BTD	Inflammation_II	P43251	3	15601341	15722311	1:100000	0.000978138	4.93124	0	0.00274
BTLA:Q7Z6A9:OID31237:v1	OID31237	BTLA	Oncology_II	Q7Z6A9	3	112463966	112499472	1:1	0.876154	8.52406	0	0.002825
BTN1A1:Q13410:OID31363:v1	OID31363	BTN1A1	Oncology_II	Q13410	6	26500303	26510425	1:1	0.23985	8.26539	0.00302021	0.003214
BTN2A1:Q7KYR7:OID20713:v1	OID20713	BTN2A1	Inflammation	Q7KYR7	6	26457904	26476621	1:10	0.000137306	3.75571	0	0.003798
BTN3A2:P78410:OID20540:v1	OID20540	BTN3A2	Inflammation	P78410	6	26365159	26378320	1:1	0.000377592	6.59203	0	0.009397
BTNL10:A8MVZ5:OID31196:v1	OID31196	BTNL10	Oncology_II	A8MVZ5	1	228510425	228512305	1:1	0.909617	7.13061	0	0.002885
C19orf12:Q9NSK7:OID20804:v1	OID20804	C19orf12	Neurology	Q9NSK7	19	29698937	29715789	1:1	0.221374	8.32204	0	0.003233
C1GALT1C1:Q96EU7:OID30180:v1	OID30180	C1GALT1C1	Cardiometabolic_II	Q96EU7	X	120625674	120630054	1:1	0.923602	6.13237	0	0.004359
C1QA:P02745:OID20654:v1	OID20654	C1QA	Inflammation	P02745	1	22636628	22639678	1:1	0.000171633	2.63245	0.00451394	0.00319
C1QBP:Q07021:OID31007:v1	OID31007	C1QBP	Neurology_II	Q07021	17	5432777	5448830	1:1	0.364262	7.18105	0	0.007921
C1QL2:Q7Z5L3:OID30515:v1	OID30515	C1QL2	Inflammation_II	Q7Z5L3	2	119156243	119158751	1:1	0.00286577	7.19458	0	0.002449
C1QTNF1:Q9BXJ1:OID20367:v1	OID20367	C1QTNF1	Cardiometabolic	Q9BXJ1	17	79022814	79049788	1:1000	0.000377553	9.77681	0.00300326	0.006838
C1QTNF5:Q9BXJ0:OID30618:v1	OID30618	C1QTNF5	Inflammation_II	Q9BXJ0	11	119338942	119340940	1:10	0.000686412	5.01717	0	0.009683
C1QTNF6:Q9BXI9:OID31049:v1	OID31049	C1QTNF6	Neurology_II	Q9BXI9	22	37180166	37199385	1:1	0.99063	10.4343	0	0.005214
C1QTNF9:P0C862:OID30620:v1	OID30620	C1QTNF9	Inflammation_II	P0C862	13	24307166	24322535	1:10	0.000669252	4.66121	0.00149295	0.004151
C1R:P00736:OID30753:v1	OID30753	C1R	Inflammation_II	P00736	12	7080214	7092540	1:100000	0.00281429	4.17527	0	0.009616
C1RL:Q9NZP8:OID30721:v1	OID30721	C1RL	Inflammation_II	Q9NZP8	12	7089587	7109238	1:100000	0.00102962	4.83059	0.00149295	0.004458
C1S:P09871:OID30731:v1	OID30731	C1S	Inflammation_II	P09871	12	6988259	7071032	1:100000	0.000926657	6.11762	0	0.007187
C2:P06681:OID20410:v1	OID20410	C2	Cardiometabolic	P06681	6	31897785	31945672	1:1000	0.000394714	4.69312	0.0029861	0.00652
C2CD2L:O14523:OID20864:v1	OID20864	C2CD2L	Neurology	O14523	11	119102198	119118544	1:1	0.188148	11.9376	0.00266012	0.022761
C2orf69:Q8N8R5:OID30883:v1	OID30883	C2orf69	Neurology_II	Q8N8R5	2	199911293	199955935	1:1	0.06744	9.17483	0	0.028041
C3:P01024:OID30776:v1	OID30776	C3	Inflammation_II	P01024	19	6677704	6730562	1:100000	0.0114974	7.77043	0.0509661	0.040377
C4BPB:P20851:OID21481:v1	OID21481	C4BPB	Oncology	P20851	1	207088860	207099993	1:10	0.000377566	5.44446	0	0.004245
C5:P01031:OID30744:v1	OID30744	C5	Inflammation_II	P01031	9	120932987	121075195	1:100000	0.0511034	5.41499	0	0.004449
C7:P10643:OID30766:v1	OID30766	C7	Inflammation_II	P10643	5	40909492	40984643	1:100000	0.000669252	4.78149	0.0194941	0.005219
C7orf50:Q9BRJ6:OID31095:v1	OID31095	C7orf50	Neurology_II	Q9BRJ6	7	996986	1138260	1:1	0.313244	3.49569	0	0.070849
C8B:P07358:OID30719:v1	OID30719	C8B	Inflammation_II	P07358	1	56929207	56974383	1:100000	0.0041528	9.53004	0	0.00368
C9:P02748:OID30698:v1	OID30698	C9	Inflammation_II	P02748	5	39284140	39371324	1:1000	0.000875176	14.0247	0	0.006715
C9orf40:Q8IXQ3:OID31489:v1	OID31489	C9orf40	Oncology_II	Q8IXQ3	9	74946583	74952912	1:1	0.000669252	4.20226	0	0.059095
CA1:P00915:OID20409:v1	OID20409	CA1	Cardiometabolic	P00915	8	85327608	85379014	1:1000	0.000326068	4.77903	0.0254162	0.052491
CA11:O75493:OID21195:v1	OID21195	CA11	Oncology	O75493	19	48637946	48646187	1:1	0.000446214	7.38649	0	0.003138
CA12:O43570:OID21344:v1	OID21344	CA12	Oncology	O43570	15	63321378	63381846	1:1	0.000463376	5.82767	0	0.003454
CA13:Q8N1Q1:OID20225:v1	OID20225	CA13	Cardiometabolic	Q8N1Q1	8	85220587	85284073	1:10	0.00034323	6.02915	0.0120817	0.072204
CA14:Q9ULX7:OID21401:v1	OID21401	CA14	Oncology	Q9ULX7	1	150257251	150265078	1:1	0.000343242	3.76062	0	0.00437
CA2:P00918:OID21149:v1	OID21149	CA2	Neurology	P00918	8	85463968	85481493	1:100	0.000257431	4.65384	0.00300336	0.067185
CA3:P07451:OID20271:v1	OID20271	CA3	Cardiometabolic	P07451	8	85373436	85449040	1:100	0.00034323	3.9667	0.00149305	0.035237
CA4:P22748:OID20241:v1	OID20241	CA4	Cardiometabolic	P22748	17	60149942	60170899	1:100	0.000377553	4.55566	0	0.005604
CA5A:P35218:OID20075:v1	OID20075	CA5A	Cardiometabolic	P35218	16	87881546	87936580	1:1	0.00219667	7.81475	0	0.004185
CA6:P23280:OID21096:v1	OID21096	CA6	Neurology	P23280	1	8945867	8975092	1:100	0.000755131	5.92349	0.0029862	0.006955
CA7:P43166:OID31265:v1	OID31265	CA7	Oncology_II	P43166	16	66844414	66854153	1:1	0.974774	6.80599	0	0.005399
CA8:P35219:OID30482:v1	OID30482	CA8	Inflammation_II	P35219	8	60185412	60281400	1:1	0.987216	4.71278	0	0.004062
CA9:Q16790:OID21417:v1	OID21417	CA9	Oncology	Q16790	9	35673928	35681159	1:1	0.000171621	4.22189	0	0.003358
CABP2:Q9NPB3:OID30916:v1	OID30916	CABP2	Neurology_II	Q9NPB3	11	67518912	67524517	1:1	0.636081	7.44555	0	0.007122
CACNA1C:Q13936:OID30840:v1	OID30840	CACNA1C	Neurology_II	Q13936	12	1970772	2697950	1:1	0.862889	7.98217	0	0.004391
CACNA1H:O95180:OID30064:v1	OID30064	CACNA1H	Cardiometabolic_II	O95180	16	1153106	1221771	1:1	0.808165	6.98303	0	0.003489
CACNB1:Q02641:OID30820:v1	OID30820	CACNB1	Neurology_II	Q02641	17	39173453	39197702	1:1	0.8737	8.97758	0	0.00293
CACNB3:P54284:OID31039:v1	OID31039	CACNB3	Neurology_II	P54284	12	48813794	48828941	1:1	0.103185	14.0495	0	0.058761
CACYBP:Q9HB71:OID30649:v1	OID30649	CACYBP	Inflammation_II	Q9HB71	1	174999163	175012027	1:10	0.000669252	6.40273	0.00149295	0.077343
CADPS:Q9ULU8:OID30915:v1	OID30915	CADPS	Neurology_II	Q9ULU8	3	62398346	62875416	1:1	0.773604	7.04206	0	0.002986
CALB1:P05937:OID21306:v1	OID21306	CALB1	Oncology	P05937	8	90058608	90095475	1:1	0.000257431	4.58266	0	0.009299
CALB2:P22676:OID20801:v1	OID20801	CALB2	Neurology	P22676	16	71358713	71390436	1:1	0.398332	7.49476	0	0.006316
CALCA:P01258:OID20983:v1	OID20983	CALCA	Neurology	P01258	11	14966668	14972351	1:1	0.000171621	5.4985	0.0014931	0.004214
CALCB:P10092:OID31100:v1	OID31100	CALCB	Neurology_II	P10092	11	14904997	15082342	1:1	0.00985002	5.59184	0	0.0046
CALCOCO1:Q9P1Z2:OID21387:v1	OID21387	CALCOCO1	Oncology	Q9P1Z2	12	53708517	53727745	1:1	0.000532024	4.21208	0.0029862	0.148849
CALCOCO2:Q13137:OID30249:v1	OID30249	CALCOCO2	Cardiometabolic_II	Q13137	17	48831018	48866522	1:1	0.00212788	7.48984	0	0.087695
CALY:Q9NYX4:OID30144:v1	OID30144	CALY	Cardiometabolic_II	Q9NYX4	10	133324072	133336935	1:1	0.951351	6.08814	0	0.005057
CAMKK1:Q8N5S9:OID21182:v1	OID21182	CAMKK1	Oncology	Q8N5S9	17	3860315	3894891	1:1	0.209257	9.05154	0	0.041165
CAMLG:P49069:OID30952:v1	OID30952	CAMLG	Neurology_II	P49069	5	134738495	134752157	1:1	0.453822	7.19458	0	0.022943
CAMSAP1:Q5T5Y3:OID31070:v1	OID31070	CAMSAP1	Neurology_II	Q5T5Y3	9	135808487	135907546	1:1	0.0114802	10.9502	0	0.126802
CANT1:Q8WVQ1:OID20181:v1	OID20181	CANT1	Cardiometabolic	Q8WVQ1	17	78991716	79009867	1:10	0.000308907	4.97052	0.00453063	0.008936
CAPG:P40121:OID21431:v1	OID21431	CAPG	Oncology	P40121	2	85394753	85418432	1:1	0.00195648	4.58511	0.0164756	0.019242
CAPN3:P20807:OID31384:v1	OID31384	CAPN3	Oncology_II	P20807	15	42359498	42412949	1:1	0.383653	7.41356	0	0.004898
CAPS:Q13938:OID31126:v1	OID31126	CAPS	Neurology_II	Q13938	19	5912339	5916211	1:1	0.000343206	3.75326	0	0.004161
CARHSP1:Q9Y2V2:OID20859:v1	OID20859	CARHSP1	Neurology	Q9Y2V2	16	8852942	8869012	1:1	0.000326079	7.44062	0	0.042921
CASC3:O15234:OID30921:v1	OID30921	CASC3	Neurology_II	O15234	17	40140318	40172171	1:1	0.598535	8.06589	0	0.046084
CASP1:P29466:OID20854:v1	OID20854	CASP1	Neurology	P29466	11	105025443	105035250	1:1	0.460785	14.9481	0	0.040071
CASP10:Q92851:OID20893:v1	OID20893	CASP10	Neurology	Q92851	2	201182898	201229406	1:1	0.214474	16.4906	0	0.059838
CASP2:P42575:OID20555:v1	OID20555	CASP2	Inflammation	P42575	7	143288215	143307696	1:1	0.0478855	7.74582	0	0.079005
CASP3:P42574:OID20305:v1	OID20305	CASP3	Cardiometabolic	P42574	4	184627696	184649509	1:100	0.000326068	4.60966	0	0.094907
CASP4:P49662:OID31276:v1	OID31276	CASP4	Oncology_II	P49662	11	104942866	104969366	1:1	0.07439	7.5809	0	0.002503
CASP7:P55210:OID31135:v1	OID31135	CASP7	Neurology_II	P55210	10	113679162	113730907	1:1	0.000411847	7.29299	0	0.0709
CASP8:Q14790:OID21414:v1	OID21414	CASP8	Oncology	Q14790	2	201233443	201287711	1:1	0.000377566	7.03714	0.00296904	0.082771
CASP9:P55211:OID30530:v1	OID30530	CASP9	Inflammation_II	P55211	1	15490832	15526534	1:1	0.829718	10.0879	0	0.023988
CASQ2:O14958:OID30063:v1	OID30063	CASQ2	Cardiometabolic_II	O14958	1	115700021	115768714	1:1	0.829152	7.59567	0	0.003383
CAT:P04040:OID30712:v1	OID30712	CAT	Inflammation_II	P04040	11	34438934	34472060	1:1000	0.000600611	3.49814	0.0150153	0.066583
CBLIF:P27352:OID20179:v1	OID20179	CBLIF	Cardiometabolic	P27352	11	59829273	59845499	1:10	0.000480522	4.77167	0.00149305	0.000565
CBLN1:P23435:OID30851:v1	OID30851	CBLN1	Neurology_II	P23435	16	49277917	49281838	1:1	0.708258	7.54152	0	0.002513
CBLN4:Q9NTU7:OID21386:v1	OID21386	CBLN4	Oncology	Q9NTU7	20	55997357	56005519	1:1	0.000532024	4.05994	0	0.004895
CBS:P35520:OID30200:v1	OID30200	CBS	Cardiometabolic_II	P35520	21	43053191	43076943	1:1	0.696039	5.84241	0	0.004038
CBX2:Q14781:OID30177:v1	OID30177	CBX2	Cardiometabolic_II	Q14781	17	79778148	79787983	1:1	0.916893	5.31675	0	0.004788
CC2D1A:Q6P1N0:OID20958:v1	OID20958	CC2D1A	Neurology	Q6P1N0	19	13906201	13930879	1:1	0.000205945	7.24378	0	0.118225
CCAR2:Q8N163:OID31077:v1	OID31077	CCAR2	Neurology_II	Q8N163	8	22604757	22620964	1:1	0.305642	5.93824	0	0.007299
CCDC134:Q9H6E4:OID31413:v1	OID31413	CCDC134	Oncology_II	Q9H6E4	22	41800679	41832164	1:1	0.45087	11.3089	0	0.025927
CCDC28A:Q8IWP9:OID30973:v1	OID30973	CCDC28A	Neurology_II	Q8IWP9	6	138773769	138793319	1:1	0.928064	8.55856	0	0.003108
CCDC50:Q8IVM0:OID31001:v1	OID31001	CCDC50	Neurology_II	Q8IVM0	3	191329085	191398659	1:1	0.000943817	6.91908	0	0.009194
CCDC80:Q76M96:OID20226:v1	OID20226	CCDC80	Cardiometabolic	Q76M96	3	112596797	112649530	1:10	0.000240261	7.69166	0	0.010055
CCER2:I3L3R5:OID30221:v1	OID30221	CCER2	Cardiometabolic_II	I3L3R5	19	38908980	38912186	1:1	0.000686412	5.94315	0	0.002656
CCL11:P51671:OID20668:v1	OID20668	CCL11	Inflammation	P51671	17	34285742	34288334	1:1	0.000240286	6.00212	0	0.018448
CCL13:Q99616:OID20655:v1	OID20655	CCL13	Inflammation	Q99616	17	34356480	34358610	1:1	0.000171633	8.20135	0.0014932	0.016207
CCL14:Q16627:OID20401:v1	OID20401	CCL14	Cardiometabolic	Q16627	17	35983288	35987004	1:1000	0.000205938	7.16998	0.00746525	0.010396
CCL15:Q16663:OID20328:v1	OID20328	CCL15	Cardiometabolic	Q16663	17	35996440	36001553	1:100	0.000240261	5.33149	0	0.002172
CCL16:O15467:OID20334:v1	OID20334	CCL16	Cardiometabolic	O15467	17	35976493	35981497	1:100	0.000274584	7.43816	0	0.002837
CCL17:Q92583:OID20745:v1	OID20745	CCL17	Inflammation	Q92583	16	57404767	57416063	1:10	0.000240286	9.10825	0.00597281	0.012438
CCL18:P55774:OID20395:v1	OID20395	CCL18	Cardiometabolic	P55774	17	36064272	36072032	1:1000	0.000394714	13.4506	0.0194611	0.003774
CCL19:Q99731:OID21030:v1	OID21030	CCL19	Neurology	Q99731	9	34689570	34691276	1:10	0.000463376	9.90517	0	0.002781
CCL2:P13500:OID21004:v1	OID21004	CCL2	Neurology	P13500	17	34255218	34257203	1:1	0.000257431	6.65841	0.0014931	0.056155
CCL20:P78556:OID20671:v1	OID20671	CCL20	Inflammation	P78556	2	227805739	227817564	1:1	0.000291775	7.40863	0	0.004275
CCL21:O00585:OID20686:v1	OID20686	CCL21	Inflammation	O00585	9	34709005	34710136	1:10	0.000171633	7.06912	0	0.013313
CCL22:O00626:OID20765:v1	OID20765	CCL22	Inflammation	O00626	16	57358783	57366189	1:10	0.000188796	11.7222	0.0134903	0.006933
CCL23:P55773:OID20693:v1	OID20693	CCL23	Inflammation	P55773	17	36013056	36017972	1:10	0.000257449	9.48316	0	0.005608
CCL24:O00175:OID20772:v1	OID20772	CCL24	Inflammation	O00175	7	75810825	75823356	1:10	0.00010298	7.15521	0.0014932	0.004214
CCL25:O15444:OID20674:v1	OID20674	CCL25	Inflammation	O15444	19	8052318	8062660	1:1	0.000188796	4.82568	0	0.003758
CCL26:Q9Y258:OID20546:v1	OID20546	CCL26	Inflammation	Q9Y258	7	75769533	75789896	1:1	0.00355279	15.1276	0	0.013078
CCL27:Q9Y4X3:OID20121:v1	OID20121	CCL27	Cardiometabolic	Q9Y4X3	9	34661880	34664048	1:10	0.00126995	17.946	0	0.010845
CCL28:Q9NRJ3:OID20569:v1	OID20569	CCL28	Inflammation	Q9NRJ3	5	43376645	43412391	1:1	0.00890773	9.67562	0.00302073	0.007981
CCL3:P10147:OID20610:v1	OID20610	CCL3	Inflammation	P10147	17	36088256	36090169	1:1	0.000291775	5.69501	0	0.004575
CCL4:P13236:OID20695:v1	OID20695	CCL4	Inflammation	P13236	17	36103827	36105621	1:10	0.000205959	5.13749	0.00298641	0.005201
CCL5:P13501:OID20412:v1	OID20412	CCL5	Cardiometabolic	P13501	17	35871491	35880793	1:1000	0.000823752	10.5992	0.00300326	0.032061
CCL7:P80098:OID20523:v1	OID20523	CCL7	Inflammation	P80098	17	34270221	34272242	1:1	0.000583551	8.10037	0	0.005021
CCL8:P80075:OID21466:v1	OID21466	CCL8	Oncology	P80075	17	34319435	34321402	1:1	0.000360404	4.89196	0.00147594	0.006709
CCN1:O00622:OID21368:v1	OID21368	CCN1	Oncology	O00622	1	85580761	85584589	1:1	0.000308917	14.3057	0.00147594	0.044537
CCN2:P29279:OID20709:v1	OID20709	CCN2	Inflammation	P29279	6	131948176	131951372	1:10	0.000205959	5.50832	0.00449677	0.012872
CCN3:P48745:OID20299:v1	OID20299	CCN3	Cardiometabolic	P48745	8	119416446	119424434	1:100	0.000240261	3.92254	0.00149305	0.004705
CCN4:O95388:OID21444:v1	OID21444	CCN4	Oncology	O95388	8	133191039	133231690	1:1	0.000326079	3.4221	0	0.004188
CCN5:O76076:OID21068:v1	OID21068	CCN5	Neurology	O76076	20	44714844	44728509	1:100	0.000274593	9.20443	0	0.005297
CCND2:P30279:OID31316:v1	OID31316	CCND2	Oncology_II	P30279	12	4269771	4305353	1:1	0.448759	10.32	0	0.013514
CCNE1:P24864:OID30456:v1	OID30456	CCNE1	Inflammation_II	P24864	19	29811991	29824312	1:1	0.839174	5.83259	0	0.002666
CCS:O14618:OID20973:v1	OID20973	CCS	Neurology	O14618	11	66593153	66606019	1:1	0.000308917	6.04881	0	0.057443
CCT5:P48643:OID21200:v1	OID21200	CCT5	Oncology	P48643	5	10249929	10266389	1:1	0.118847	8.30234	0	0.083025
CD101:Q93033:OID31480:v1	OID31480	CD101	Oncology_II	Q93033	1	117001750	117036552	1:1	0.000669252	3.91518	0	0.004943
CD109:Q6YHK3:OID21108:v1	OID21108	CD109	Neurology	Q6YHK3	6	73695785	73828316	1:100	0.00041189	5.53288	0	0.003394
CD14:P08571:OID20378:v1	OID20378	CD14	Cardiometabolic	P08571	5	140631728	140633701	1:1000	0.000223099	8.42058	0.0238888	0.005684
CD160:O95971:OID20647:v1	OID20647	CD160	Inflammation	O95971	1	145719471	145739288	1:1	0.000188796	3.70174	0	0.003549
CD163:Q86VB7:OID20360:v1	OID20360	CD163	Cardiometabolic	Q86VB7	12	7470811	7503893	1:1000	0.000291745	4.97789	0.00149305	0.004997
CD164:Q04900:OID21080:v1	OID21080	CD164	Neurology	Q04900	6	109366514	109382467	1:100	0.00679618	5.49358	0	0.01623
CD164L2:Q6UWJ8:OID30922:v1	OID30922	CD164L2	Neurology_II	Q6UWJ8	1	27379176	27383333	1:1	0.901105	8.62756	0	0.004265
CD177:Q8N6Q3:OID21119:v1	OID21119	CD177	Neurology	Q8N6Q3	19	43353686	43363172	1:100	0.0305485	5.02454	0.0014931	0.003561
CD1C:P29017:OID21483:v1	OID21483	CD1C	Oncology	P29017	1	158289923	158294774	1:10	0.000291755	4.163	0	0.005151
CD2:P06729:OID30097:v1	OID30097	CD2	Cardiometabolic_II	P06729	1	116754430	116769229	1:1	0.882915	9.77188	0	0.002757
CD200:P41217:OID20603:v1	OID20603	CD200	Inflammation	P41217	3	112332347	112362812	1:1	0.000188796	5.95789	0	0.003166
CD200R1:Q8TD46:OID20595:v1	OID20595	CD200R1	Inflammation	Q8TD46	3	112921205	112975103	1:1	0.000188796	4.81831	0.00298641	0.004448
CD207:Q9UJ71:OID21298:v1	OID21298	CD207	Oncology	Q9UJ71	2	70830211	70835816	1:1	0.00329512	7.08634	0.0164584	0.003459
CD209:Q9NNX6:OID20262:v1	OID20262	CD209	Cardiometabolic	Q9NNX6	19	7739993	7747564	1:100	0.000394714	4.14827	0.00904411	0.004103
CD22:P20273:OID20637:v1	OID20637	CD22	Inflammation	P20273	19	35319261	35347361	1:1	0.000171633	3.10817	0	0.00351
CD226:Q15762:OID30556:v1	OID30556	CD226	Inflammation_II	Q15762	18	69831158	69961803	1:1	0.0146377	7.88368	0	0.017702
CD244:Q9BZW8:OID20628:v1	OID20628	CD244	Inflammation	Q9BZW8	1	160830160	160862887	1:1	0.000154469	4.33232	0	0.010778
CD248:Q9HCU0:OID30394:v1	OID30394	CD248	Cardiometabolic_II	Q9HCU0	11	66314494	66317044	1:100	0.000755054	6.23559	0	0.005614
CD27:P26842:OID21527:v1	OID21527	CD27	Oncology	P26842	12	6444955	6451718	1:10	0.000154459	5.92841	0	0.001801
CD274:Q9NZQ7:OID20966:v1	OID20966	CD274	Neurology	Q9NZQ7	9	5450503	5470566	1:1	0.000137297	5.83013	0	0.011837
CD276:Q5ZPR3:OID20680:v1	OID20680	CD276	Inflammation	Q5ZPR3	15	73683966	73714514	1:10	0.000188796	4.04276	0.00449677	0.007172
CD28:P10747:OID21265:v1	OID21265	CD28	Oncology	P10747	2	203706475	203738912	1:1	0.000446214	8.8198	0	0.00527
CD2AP:Q9Y5K6:OID20177:v1	OID20177	CD2AP	Cardiometabolic	Q9Y5K6	6	47477789	47627263	1:10	0.000274584	7.9477	0	0.106646
CD300A:Q9UGN4:OID30576:v1	OID30576	CD300A	Inflammation_II	Q9UGN4	17	74466399	74484794	1:10	0.000943817	5.40025	0	0.004635
CD300C:Q08708:OID21010:v1	OID21010	CD300C	Neurology	Q08708	17	74541073	74546115	1:10	0.000274593	5.03191	0	0.004489
CD300E:Q496F6:OID21418:v1	OID21418	CD300E	Oncology	Q496F6	17	74609885	74623738	1:1	0.000223107	3.12779	0.0029862	0.004275
CD300LF:Q8TDQ1:OID21469:v1	OID21469	CD300LF	Oncology	Q8TDQ1	17	74694311	74712978	1:1	0.000446214	4.39858	0	0.002595
CD300LG:Q6UXG3:OID21130:v1	OID21130	CD300LG	Neurology	Q6UXG3	17	43847148	43863639	1:100	0.000171621	6.683	0	0.003946
CD302:Q8IX05:OID21328:v1	OID21328	CD302	Oncology	Q8IX05	2	159768628	159798255	1:1	0.000463376	5.22589	0	0.005978
CD33:P20138:OID21472:v1	OID21472	CD33	Oncology	P20138	19	51225064	51243860	1:10	0.0155488	7.74089	0	0.003553
CD34:P28906:OID21025:v1	OID21025	CD34	Neurology	P28906	1	207880972	207911402	1:10	0.000291755	6.73956	0.00300336	0.005452
CD36:P16671:OID30485:v1	OID30485	CD36	Inflammation_II	P16671	7	80369575	80679277	1:1	0.016697	6.86251	0	0.007493
CD38:P28907:OID21316:v1	OID21316	CD38	Oncology	P28907	4	15778275	15853232	1:1	0.000343242	5.31429	0	0.007258
CD3D:P04234:OID30827:v1	OID30827	CD3D	Neurology_II	P04234	11	118339075	118342705	1:1	0.886244	7.42094	0	0.004045
CD3E:P07766:OID31302:v1	OID31302	CD3E	Oncology_II	P07766	11	118304730	118316175	1:1	0.848251	6.53795	0	0.001805
CD3G:P09693:OID30448:v1	OID30448	CD3G	Inflammation_II	P09693	11	118344344	118355161	1:1	0.46954	6.71497	0	0.002371
CD4:P01730:OID20584:v1	OID20584	CD4	Inflammation	P01730	12	6786858	6820799	1:1	0.000360428	6.06847	0.00151037	0.013106
CD40:P25942:OID20724:v1	OID20724	CD40	Inflammation	P25942	20	46118278	46129863	1:10	0.000120143	6.98057	0.00447961	0.036261
CD40LG:P29965:OID20616:v1	OID20616	CD40LG	Inflammation	P29965	X	136648158	136660390	1:1	0.000240286	5.27746	0	0.029899
CD46:P15529:OID20380:v1	OID20380	CD46	Cardiometabolic	P15529	1	207752054	207795513	1:1000	0.000240261	4.60966	0.0104513	0.017047
CD48:P09326:OID20692:v1	OID20692	CD48	Inflammation	P09326	1	160678746	160711831	1:10	0.000188796	4.23171	0.0014932	0.005588
CD5:P06127:OID21449:v1	OID21449	CD5	Oncology	P06127	11	61102489	61127852	1:1	0.000274593	5.23817	0.00147594	0.008611
CD55:P08174:OID20377:v1	OID20377	CD55	Cardiometabolic	P08174	1	207321532	207386804	1:1000	0.000257422	4.23416	0.0404496	0.006546
CD58:P19256:OID20716:v1	OID20716	CD58	Inflammation	P19256	1	116514534	116571039	1:10	0.000154469	4.43785	0.00600714	0.006532
CD59:P13987:OID20339:v1	OID20339	CD59	Cardiometabolic	P13987	11	33703010	33736479	1:100	0.000240261	3.78024	0.0463703	0.004359
CD5L:O43866:OID30775:v1	OID30775	CD5L	Inflammation_II	O43866	1	157830911	157898256	1:100000	0.000737893	4.17772	0.004496	0.005034
CD6:P30203:OID20649:v1	OID20649	CD6	Inflammation	P30203	11	60971680	61020377	1:1	0.000205959	3.39757	0.0014932	0.018207
CD63:P08962:OID20988:v1	OID20988	CD63	Neurology	P08962	12	55725323	55729707	1:1	0.000274593	6.43961	0.0014931	0.018941
CD69:Q07108:OID20206:v1	OID20206	CD69	Cardiometabolic	Q07108	12	9752486	9760901	1:10	0.000326068	9.33515	0.00598936	0.05512
CD7:P09564:OID30543:v1	OID30543	CD7	Inflammation_II	P09564	17	82314868	82317608	1:1	0.00809967	9.38201	0.00151011	0.006744
CD70:P32970:OID20599:v1	OID20599	CD70	Inflammation	P32970	19	6583183	6604103	1:1	0.000205959	6.74693	0	0.002929
CD72:P21854:OID30641:v1	OID30641	CD72	Inflammation_II	P21854	9	35609982	35646810	1:10	0.000737893	6.44452	0	0.004671
CD74:P04233:OID21040:v1	OID21040	CD74	Neurology	P04233	5	150401637	150412969	1:10	0.000326079	5.91858	0	0.004558
CD79B:P40259:OID20635:v1	OID20635	CD79B	Inflammation	P40259	17	63928740	63932336	1:1	8.58163e-05	3.64287	0	0.002385
CD80:P33681:OID30291:v1	OID30291	CD80	Cardiometabolic_II	P33681	3	119524293	119559614	1:10	0.00054913	3.4221	0	0.003963
CD82:P27701:OID31256:v1	OID31256	CD82	Oncology_II	P27701	11	44564427	44620358	1:1	0.844013	6.21593	0	0.003904
CD83:Q01151:OID20565:v1	OID20565	CD83	Inflammation	Q01151	6	14117256	14136918	1:1	0.000240286	6.38061	0	0.005218
CD84:Q9UIB8:OID20607:v1	OID20607	CD84	Inflammation	Q9UIB8	1	160541095	160579516	1:1	0.000171633	4.72994	0	0.029031
CD86:P42081:OID31500:v1	OID31500	CD86	Oncology_II	P42081	3	122055362	122121139	1:1	0.000737893	5.04418	0	0.004471
CD8A:P01732:OID21018:v1	OID21018	CD8A	Neurology	P01732	2	86784610	86808396	1:10	0.000446214	8.24815	0	0.006341
CD93:Q9NPY3:OID20397:v1	OID20397	CD93	Cardiometabolic	Q9NPY3	20	23079360	23086324	1:1000	0.000240261	5.40516	0.0476746	0.003876
CD99:P14209:OID21110:v1	OID21110	CD99	Neurology	P14209	X	2691187	2741309	1:100	0.000154459	4.63911	0	0.012527
CD99L2:Q8TCZ2:OID21122:v1	OID21122	CD99L2	Neurology	Q8TCZ2	X	150766336	150898816	1:100	0.000188783	4.95579	0	0.00709
CDA:P32320:OID30345:v1	OID30345	CDA	Cardiometabolic_II	P32320	1	20589086	20618903	1:10	0.000652092	6.1422	0.00151011	0.018089
CDAN1:Q8IWY9:OID31076:v1	OID31076	CDAN1	Neurology_II	Q8IWY9	15	42723544	42737128	1:1	0.972887	3.67723	0	0.004135
CDC123:O75794:OID31242:v1	OID31242	CDC123	Oncology_II	O75794	10	12195965	12250589	1:1	0.868603	8.20381	0	0.003429
CDC25A:P30304:OID31189:v1	OID31189	CDC25A	Oncology_II	P30304	3	48157146	48188417	1:1	0.918849	7.19483	0	0.004237
CDC26:Q8NHZ8:OID31508:v1	OID31508	CDC26	Oncology_II	Q8NHZ8	9	113255835	113275572	1:1	0.000652092	7.81475	0.00151011	0.090878
CDC27:P30260:OID21238:v1	OID21238	CDC27	Oncology	P30260	17	47117703	47189422	1:1	0.141707	10.6511	0	0.078613
CDC37:Q16543:OID21470:v1	OID21470	CDC37	Oncology	Q16543	19	10391133	10420121	1:10	0.00216242	10.7154	0	0.089
CDC42BPB:Q9Y5S2:OID31485:v1	OID31485	CDC42BPB	Oncology_II	Q9Y5S2	14	102932380	103057549	1:1	0.00283145	8.31465	0	0.11905
CDCP1:Q9H5V8:OID20940:v1	OID20940	CDCP1	Neurology	Q9H5V8	3	45082277	45146422	1:1	0.000274593	5.22834	0	0.006199
CDH1:P12830:OID20353:v1	OID20353	CDH1	Cardiometabolic	P12830	16	68737292	68835537	1:1000	0.00315771	5.93578	0.0359533	0.005779
CDH15:P55291:OID21005:v1	OID21005	CDH15	Neurology	P55291	16	89171748	89195492	1:10	0.00142445	6.3634	0.0014931	0.004931
CDH17:Q12864:OID20134:v1	OID20134	CDH17	Cardiometabolic	Q12864	8	94127162	94217303	1:10	0.000720783	8.59799	0	0.002992
CDH2:P19022:OID20170:v1	OID20170	CDH2	Cardiometabolic	P19022	18	27932879	28177946	1:10	0.000360391	7.24378	0	0.006076
CDH22:Q9UJ99:OID31332:v1	OID31332	CDH22	Oncology_II	Q9UJ99	20	46173739	46308498	1:1	0.951865	6.69776	0	0.004049
CDH23:Q9H251:OID31074:v1	OID31074	CDH23	Neurology_II	Q9H251	10	71396920	71815947	1:1	0.950132	4.36422	0	0.006684
CDH3:P22223:OID21008:v1	OID21008	CDH3	Neurology	P22223	16	68636189	68727468	1:10	0.000291755	6.18398	0	0.007742
CDH4:P55283:OID30875:v1	OID30875	CDH4	Neurology_II	P55283	20	61252261	61940617	1:1	0.92573	7.03714	0	0.004807
CDH5:P33151:OID20243:v1	OID20243	CDH5	Cardiometabolic	P33151	16	66366622	66404784	1:100	0.000429037	5.81539	0	0.0043
CDH6:P55285:OID20157:v1	OID20157	CDH6	Cardiometabolic	P55285	5	31193686	31329146	1:10	0.00046336	7.2487	0	0.003253
CDHR1:Q96JP9:OID20808:v1	OID20808	CDHR1	Neurology	Q96JP9	10	84194537	84219621	1:1	0.0341869	8.89868	0	0.007616
CDHR2:Q9BYE9:OID21282:v1	OID21282	CDHR2	Oncology	Q9BYE9	5	176542511	176595974	1:1	0.00358687	5.35113	0	0.00461
CDHR5:Q9HBB8:OID20193:v1	OID20193	CDHR5	Cardiometabolic	Q9HBB8	11	616577	626078	1:10	0.000308907	6.81579	0	0.003639
CDK1:P06493:OID31164:v1	OID31164	CDK1	Oncology_II	P06493	10	60778331	60794852	1:1	0.822339	7.30775	0	0.011765
CDK5RAP3:Q96JB5:OID30985:v1	OID30985	CDK5RAP3	Neurology_II	Q96JB5	17	47967810	47981781	1:1	0.274943	8.84938	0	0.022166
CDKL5:O76039:OID30796:v1	OID30796	CDKL5	Neurology_II	O76039	X	18425583	18653629	1:1	0.910543	8.80995	0	0.00475
CDKN1A:P38936:OID21319:v1	OID21319	CDKN1A	Oncology	P38936	6	36676460	36687337	1:1	0.00291755	9.64354	0	0.089804
CDKN2D:P55273:OID21295:v1	OID21295	CDKN2D	Oncology	P55273	19	10566460	10569059	1:1	0.000326079	5.79573	0	0.071955
CDNF:Q49AH0:OID21318:v1	OID21318	CDNF	Oncology	Q49AH0	10	14819245	14838575	1:1	0.000634997	6.47156	0	0.01438
CDON:Q4KMG0:OID20754:v1	OID20754	CDON	Inflammation	Q4KMG0	11	125955796	126063335	1:10	0.000171633	4.75203	0.00298641	0.007126
CDSN:Q15517:OID20667:v1	OID20667	CDSN	Inflammation	Q15517	6	31115087	31120446	1:1	0.00525196	4.26115	0.00300357	0.007197
CEACAM1:P13688:OID21528:v1	OID21528	CEACAM1	Oncology	P13688	19	42507304	42561234	1:10	0.000188783	4.72994	0.00151026	0.007982
CEACAM16:Q2WEN9:OID31495:v1	OID31495	CEACAM16	Oncology_II	Q2WEN9	19	44699151	44710718	1:1	0.00053197	4.17036	0	0.006632
CEACAM18:A8MTB9:OID31251:v1	OID31251	CEACAM18	Oncology_II	A8MTB9	19	51478539	51491301	1:1	0.593764	7.07896	0	0.002655
CEACAM19:Q7Z692:OID31443:v1	OID31443	CEACAM19	Oncology_II	Q7Z692	19	44662278	44684359	1:1	0.00444452	13.2469	0	0.005233
CEACAM20:Q6UY09:OID31308:v1	OID31308	CEACAM20	Oncology_II	Q6UY09	19	44501677	44529788	1:1	0.51704	8.35653	0	0.004732
CEACAM21:Q3KPI0:OID20548:v1	OID20548	CEACAM21	Inflammation	Q3KPI0	19	41549518	41586844	1:1	0.000274612	7.57106	0	0.005188
CEACAM3:P40198:OID21245:v1	OID21245	CEACAM3	Oncology	P40198	19	41796587	41811554	1:1	0.852732	9.32528	0	0.004308
CEACAM5:P06731:OID21171:v1	OID21171	CEACAM5	Oncology	P06731	19	41708585	41730433	1:1	0.171089	10.9132	0.0120135	0.002762
CEACAM6:P40199:OID30362:v1	OID30362	CEACAM6	Cardiometabolic_II	P40199	19	41750977	41772211	1:100	0.00185331	7.36926	0	0.005719
CEACAM8:P31997:OID20102:v1	OID20102	CEACAM8	Cardiometabolic	P31997	19	42580243	42595055	1:1	0.000137292	6.85268	0	0.023626
CEBPA:P49715:OID30458:v1	OID30458	CEBPA	Inflammation_II	P49715	19	33299934	33302534	1:1	0.858342	4.75694	0	0.011269
CEBPB:P17676:OID20052:v1	OID20052	CEBPB	Cardiometabolic	P17676	20	50190830	50192668	1:1	0.200017	8.99976	0	0.042758
CELA2A:P08217:OID30411:v1	OID30411	CELA2A	Cardiometabolic_II	P08217	1	15456728	15472091	1:100	0.000823695	4.64893	0	0.001138
CELA3A:P09093:OID20298:v1	OID20298	CELA3A	Cardiometabolic	P09093	1	22001657	22012542	1:100	0.00128711	5.04418	0.00149305	0.003582
CELSR2:Q9HCU4:OID30593:v1	OID30593	CELSR2	Inflammation_II	Q9HCU4	1	109249539	109275751	1:10	0.000806535	5.83013	0	0.004802
CEMIP2:Q9UHN6:OID30499:v1	OID30499	CEMIP2	Inflammation_II	Q9UHN6	9	71683366	71816690	1:1	0.680252	6.72726	0	0.003963
CEND1:Q8N111:OID30821:v1	OID30821	CEND1	Neurology_II	Q8N111	11	787115	790113	1:1	0.128668	11.2619	0	0.003705
CENPF:P49454:OID31329:v1	OID31329	CENPF	Oncology_II	P49454	1	214603195	214664571	1:1	0.187288	9.7003	0	0.072969
CENPJ:Q9HC77:OID31314:v1	OID31314	CENPJ	Oncology_II	Q9HC77	13	24882279	24922889	1:1	0.790455	9.59419	0	0.008468
CEP112:Q8N8E3:OID30115:v1	OID30115	CEP112	Cardiometabolic_II	Q8N8E3	17	65635537	66192133	1:1	0.610358	5.83013	0	0.009442
CEP152:O94986:OID31249:v1	OID31249	CEP152	Oncology_II	O94986	15	48712928	48811146	1:1	0.725881	7.84675	0	0.016691
CEP164:Q9UPV0:OID20441:v1	OID20441	CEP164	Inflammation	Q9UPV0	11	117314557	117413266	1:1	0.883444	7.93292	0	0.005993
CEP170:Q5SW79:OID30240:v1	OID30240	CEP170	Cardiometabolic_II	Q5SW79	1	243124428	243255348	1:1	0.000377527	6.17906	0	0.094518
CEP20:Q96NB1:OID21209:v1	OID21209	CEP20	Oncology	Q96NB1	16	15865719	15888625	1:1	0.0756161	12.4134	0	0.044329
CEP290:O15078:OID31287:v1	OID31287	CEP290	Oncology_II	O15078	12	88049016	88142099	1:1	0.842022	9.59419	0	0.006601
CEP350:Q5VT06:OID31247:v1	OID31247	CEP350	Oncology_II	Q5VT06	1	179954674	180114880	1:1	0.983715	11.2594	0	0.005518
CEP43:O95684:OID20084:v1	OID20084	CEP43	Cardiometabolic	O95684	6	166999317	167094789	1:1	0.120886	10.0632	0.00751673	0.076615
CEP85:Q6P2H3:OID21241:v1	OID21241	CEP85	Oncology	Q6P2H3	1	26234200	26278808	1:1	0.256813	11.1679	0	0.093099
CERT:Q9Y5P4:OID20857:v1	OID20857	CERT	Neurology	Q9Y5P4	5	75356345	75512138	1:1	0.295754	12.3638	0	0.061826
CES1:P23141:OID20244:v1	OID20244	CES1	Cardiometabolic	P23141	16	55802851	55833337	1:100	0.000394714	4.0354	0.00899262	0.004224
CES2:O00748:OID21366:v1	OID21366	CES2	Oncology	O00748	16	66934444	66945096	1:1	0.000343242	9.26362	0	0.006648
CES3:Q6UWW8:OID21340:v1	OID21340	CES3	Oncology	Q6UWW8	16	66961245	66975149	1:1	0.0209549	9.93973	0	0.062055
CETN2:P41208:OID20836:v1	OID20836	CETN2	Neurology	P41208	X	152826994	152830757	1:1	0.20047	10.2064	0	0.067705
CETN3:O15182:OID31525:v1	OID31525	CETN3	Oncology_II	O15182	5	90392257	90409766	1:1	0.000583451	5.76134	0	0.056903
CFB:P00751:OID30755:v1	OID30755	CFB	Inflammation_II	P00751	6	31945650	31952086	1:100000	0.000617771	6.1422	0.0149638	0.006305
CFC1:P0CG37:OID21261:v1	OID21261	CFC1	Oncology	P0CG37	2	130592165	130599575	1:1	0.00229972	10.8711	0	0.003024
CFD:P00746:OID30738:v1	OID30738	CFD	Inflammation_II	P00746	19	859453	867884	1:100000	0.00811683	4.82568	0	0.004494
CFH:P08603:OID30790:v1	OID30790	CFH	Inflammation_II	P08603	1	196651754	196752476	1:100000	0.000669252	4.64893	0.0539349	0.005483
CFHR2:P36980:OID30720:v1	OID30720	CFHR2	Inflammation_II	P36980	1	196943738	196959622	1:100000	0.00214504	6.73218	0.00598895	0.003072
CFHR4:Q92496:OID30758:v1	OID30758	CFHR4	Inflammation_II	Q92496	1	196888014	196918795	1:100000	0.0010811	4.9828	0.00151011	0.003057
CFHR5:Q9BXR6:OID30716:v1	OID30716	CFHR5	Inflammation_II	Q9BXR6	1	196975010	197009678	1:1000	0.000720733	7.7212	0.0105021	0.00379
CFI:P05156:OID30772:v1	OID30772	CFI	Inflammation_II	P05156	4	109731008	109802150	1:100000	0.000755054	4.90424	0	0.003787
CFP:P27918:OID30784:v1	OID30784	CFP	Inflammation_II	P27918	X	47623172	47630305	1:100000	0.00101246	4.15809	0	0.003826
CGA:P01215:OID21069:v1	OID21069	CGA	Neurology	P01215	6	87085498	87095106	1:100	0.000205945	5.19151	0	0.007569
CGB3_CGB5_CGB8:P0DN86:OID30671:v1	OID30671	CGB3_CGB5_CGB8	Inflammation_II	P0DN86;P0DN86;P0DN86	19;19;19	49043848;49047638;49022869	49045311;49049111;49024333	1:1000	0.950458	5.51323	0	0.002663
CGN:Q9P2M7:OID30894:v1	OID30894	CGN	Neurology_II	Q9P2M7	1	151510510	151538692	1:1	0.916858	5.97264	0	0.0062
CGREF1:Q99674:OID20152:v1	OID20152	CGREF1	Cardiometabolic	Q99674	2	27098889	27119128	1:10	0.000377553	6.5699	0	0.002092
CHAC2:Q8WUX2:OID21230:v1	OID21230	CHAC2	Oncology	Q8WUX2	2	53767804	53775196	1:1	0.00667605	7.93785	0	0.056189
CHAD:O15335:OID30660:v1	OID30660	CHAD	Inflammation_II	O15335	17	50464496	50468906	1:10	0.000720733	5.88173	0	0.002603
CHCHD10:Q8WYQ3:OID31116:v1	OID31116	CHCHD10	Neurology_II	Q8WYQ3	22	23765834	23767972	1:1	0.000429008	7.82706	0	0.009449
CHCHD6:Q9BRQ6:OID31426:v1	OID31426	CHCHD6	Oncology_II	Q9BRQ6	3	126704240	126960420	1:1	0.00470193	5.98492	0	0.004061
CHEK2:O96017:OID20054:v1	OID20054	CHEK2	Cardiometabolic	O96017	22	28687743	28742422	1:1	0.954385	7.76124	0	0.004851
CHGA:P10645:OID30403:v1	OID30403	CHGA	Cardiometabolic_II	P10645	14	92923150	92935285	1:100	0.000772214	7.19458	0	0.005353
CHGB:P05060:OID21038:v1	OID21038	CHGB	Neurology	P05060	20	5911510	5925353	1:10	0.000377566	6.27737	0.00568065	0.015113
CHI3L1:P36222:OID20399:v1	OID20399	CHI3L1	Cardiometabolic	P36222	1	203178931	203186704	1:1000	0.00046336	4.5213	0.0254333	0.005452
CHIT1:Q13231:OID20312:v1	OID20312	CHIT1	Cardiometabolic	Q13231	1	203212827	203273641	1:100	0.00123563	4.3495	0.00744809	0.003689
CHL1:O00533:OID20366:v1	OID20366	CHL1	Cardiometabolic	O00533	3	196763	409417	1:1000	0.000394714	5.13012	0.00451347	0.005471
CHM:P24386:OID30972:v1	OID30972	CHM	Neurology_II	P24386	X	85861180	86047561	1:1	0.335862	10.577	0	0.04755
CHMP1A:Q9HD42:OID20930:v1	OID20930	CHMP1A	Neurology	Q9HD42	16	89640816	89657738	1:1	0.00482254	6.16677	0	0.079757
CHMP6:Q96FZ7:OID30327:v1	OID30327	CHMP6	Cardiometabolic_II	Q96FZ7	17	80991598	81009517	1:10	0.000840855	6.44452	0	0.056172
CHP1:Q99653:OID30869:v1	OID30869	CHP1	Neurology_II	Q99653	15	41230839	41281887	1:1	0.806071	12.4035	0	0.003606
CHRDL1:Q9BU40:OID20771:v1	OID20771	CHRDL1	Inflammation	Q9BU40	X	110673856	110795819	1:10	0.000137306	5.80556	0.0014932	0.004838
CHRDL2:Q6WN34:OID20223:v1	OID20223	CHRDL2	Cardiometabolic	Q6WN34	11	74696429	74731426	1:10	0.000291745	6.12254	0	0.003382
CHRM1:P11229:OID30930:v1	OID30930	CHRM1	Neurology_II	P11229	11	62908679	62921807	1:1	0.970999	6.88935	0	0.003608
CIAPIN1:Q6FI81:OID21501:v1	OID21501	CIAPIN1	Oncology	Q6FI81	16	57428187	57447420	1:10	0.000377566	7.35942	0	0.098067
CILP:O75339:OID30399:v1	OID30399	CILP	Cardiometabolic_II	O75339	15	65194760	65211473	1:100	0.00054913	11.0467	0	0.00384
CINP:Q9BW66:OID31328:v1	OID31328	CINP	Oncology_II	Q9BW66	14	102341102	102362916	1:1	0.75665	7.22164	0	0.005354
CIRBP:Q14011:OID31503:v1	OID31503	CIRBP	Oncology_II	Q14011	19	1259384	1274880	1:1	0.00159591	8.61277	0	0.069547
CIT:O14578:OID30970:v1	OID30970	CIT	Neurology_II	O14578	12	119685791	119877320	1:1	0.358685	8.27278	0	0.043622
CKAP4:Q07065:OID20617:v1	OID20617	CKAP4	Inflammation	Q07065	12	106237881	106304279	1:1	0.000188796	3.53003	0.00447961	0.003714
CKB:P12277:OID30400:v1	OID30400	CKB	Cardiometabolic_II	P12277	14	103519667	103522833	1:100	0.000909497	7.30283	0	0.004043
CKMT1A_CKMT1B:P12532:OID20721:v1	OID20721	CKMT1A_CKMT1B	Inflammation	P12532;P12532	15;15	43593054;43692886	43604901;43699222	1:10	0.000171633	7.88122	0.00750034	0.005076
CLASP1:Q7Z460:OID31192:v1	OID31192	CLASP1	Oncology_II	Q7Z460	2	121337776	121649476	1:1	0.588873	11.7841	0	0.007791
CLC:Q05315:OID20126:v1	OID20126	CLC	Cardiometabolic	Q05315	19	39731255	39738029	1:10	0.00480522	6.8453	0.00151021	0.033683
CLEC10A:Q8IUN9:OID20928:v1	OID20928	CLEC10A	Neurology	Q8IUN9	17	7074537	7080307	1:1	0.000308917	5.77608	0	0.003876
CLEC11A:Q9Y240:OID21112:v1	OID21112	CLEC11A	Neurology	Q9Y240	19	50723364	50725708	1:100	0.00041189	10.1916	0.0014931	0.005028
CLEC12A:Q5QGZ9:OID30552:v1	OID30552	CLEC12A	Inflammation_II	Q5QGZ9	12	9951316	9995694	1:1	0.550932	4.94352	0	0.004463
CLEC14A:Q86T13:OID21090:v1	OID21090	CLEC14A	Neurology	Q86T13	14	38254000	38256093	1:100	0.000291755	5.85224	0	0.004719
CLEC1A:Q8NC01:OID20099:v1	OID20099	CLEC1A	Cardiometabolic	Q8NC01	12	10069554	10111627	1:1	0.000274584	7.55629	0	0.003675
CLEC1B:Q9P126:OID21061:v1	OID21061	CLEC1B	Neurology	Q9P126	12	9985642	10013424	1:10	0.000291755	10.1076	0	0.039162
CLEC2L:P0C7M8:OID30884:v1	OID30884	CLEC2L	Neurology_II	P0C7M8	7	139523685	139544985	1:1	0.81587	6.64858	0	0.003925
CLEC3B:P05452:OID30756:v1	OID30756	CLEC3B	Inflammation_II	P05452	3	45001548	45036071	1:100000	0.000686412	5.43464	0.0194426	0.005746
CLEC4A:Q9UMR7:OID20573:v1	OID20573	CLEC4A	Inflammation	Q9UMR7	12	8123617	8138607	1:1	0.000257449	5.8203	0	0.006701
CLEC4C:Q8WTT0:OID20547:v1	OID20547	CLEC4C	Inflammation	Q8WTT0	12	7729383	7751605	1:1	0.000360428	4.83059	0	0.002812
CLEC4D:Q8WXI8:OID20609:v1	OID20609	CLEC4D	Inflammation	Q8WXI8	12	8509475	8522366	1:1	0.000257449	6.1594	0	0.01156
CLEC4G:Q6UXB4:OID20590:v1	OID20590	CLEC4G	Inflammation	Q6UXB4	19	7728957	7733906	1:1	0.000291775	5.91858	0	0
CLEC4M:Q9H2X3:OID30405:v1	OID30405	CLEC4M	Cardiometabolic_II	Q9H2X3	19	7763210	7769605	1:100	0.000652092	4.54584	0.00149295	0.005013
CLEC5A:Q9NY25:OID20165:v1	OID20165	CLEC5A	Cardiometabolic	Q9NY25	7	141927357	141947007	1:10	0.000188776	7.13061	0.0029861	0.006825
CLEC6A:Q6EIG7:OID21228:v1	OID21228	CLEC6A	Oncology	Q6EIG7	12	8455962	8478330	1:1	0.00175053	8.67438	0	0.007313
CLEC7A:Q9BXN2:OID20636:v1	OID20636	CLEC7A	Inflammation	Q9BXN2	12	10116777	10130258	1:1	0.0071914	3.76553	0	0.003234
CLGN:O14967:OID30957:v1	OID30957	CLGN	Neurology_II	O14967	4	140388453	140427661	1:1	0.238923	8.70888	0	0.004477
CLIC5:Q9NZA1:OID30890:v1	OID30890	CLIC5	Neurology_II	Q9NZA1	6	45880827	46080348	1:1	0.739609	6.1594	0	0.003644
CLINT1:Q14677:OID31182:v1	OID31182	CLINT1	Oncology_II	Q14677	5	157785743	157859145	1:1	0.829873	7.15768	0	0.002441
CLIP2:Q9UDT6:OID20559:v1	OID20559	CLIP2	Inflammation	Q9UDT6	7	74289407	74405935	1:1	0.00171633	11.6207	0	0.10028
CLMP:Q9H6B4:OID21419:v1	OID21419	CLMP	Oncology	Q9H6B4	11	123069872	123195248	1:1	0.000326079	2.84332	0	0.004097
CLNS1A:P54105:OID30929:v1	OID30929	CLNS1A	Neurology_II	P54105	11	77514936	77637794	1:1	0.617874	7.4111	0	0.039207
CLPP:Q16740:OID20910:v1	OID20910	CLPP	Neurology	Q16740	19	6361531	6370242	1:1	0.00933617	16.0008	0.0014931	0.04279
CLPS:P04118:OID21156:v1	OID21156	CLPS	Neurology	P04118	6	35794982	35797344	1:100	0.000343242	10.5943	0.0014931	0.00332
CLSPN:Q9HAW4:OID20831:v1	OID20831	CLSPN	Neurology	Q9HAW4	1	35720218	35769978	1:1	0.941065	9.99898	0.0014931	0.005984
CLSTN1:O94985:OID20874:v1	OID20874	CLSTN1	Neurology	O94985	1	9728926	9823984	1:1	0.124442	14.6368	0	0.001885
CLSTN2:Q9H4D0:OID20664:v1	OID20664	CLSTN2	Inflammation	Q9H4D0	3	139935185	140577397	1:1	0.000188796	3.62324	0	0.004051
CLSTN3:Q9BQT9:OID31092:v1	OID31092	CLSTN3	Neurology_II	Q9BQT9	12	7129698	7158945	1:1	0.000737893	5.35113	0	0.003855
CLTA:P09496:OID20118:v1	OID20118	CLTA	Cardiometabolic	P09496	9	36190856	36304781	1:1	0.186631	10.0928	0	0.040829
CLU:P10909:OID30732:v1	OID30732	CLU	Inflammation_II	P10909	8	27596917	27614700	1:100000	0.000892336	4.99508	0	0.007813
CLUL1:Q15846:OID20198:v1	OID20198	CLUL1	Cardiometabolic	Q15846	18	596988	650334	1:10	0.00034323	6.5699	0.00149305	0.004141
CMC1:Q7Z7K0:OID30360:v1	OID30360	CMC1	Cardiometabolic_II	Q7Z7K0	3	28241584	28325142	1:10	0.00480489	9.58432	0	0.065648
CMIP:Q8IY22:OID31406:v1	OID31406	CMIP	Oncology_II	Q8IY22	16	81444808	81711762	1:1	0.0926657	7.48492	0	0.078135
CNDP1:Q96KN2:OID20347:v1	OID20347	CNDP1	Cardiometabolic	Q96KN2	18	74534500	74587212	1:1000	0.000360391	6.25034	0.00149305	0.020894
CNGB3:Q9NQW8:OID30805:v1	OID30805	CNGB3	Neurology_II	Q9NQW8	8	86553977	86743675	1:1	0.273244	9.61887	0	0.003749
CNP:P09543:OID30285:v1	OID30285	CNP	Cardiometabolic_II	P09543	17	41966763	41977740	1:1	0.00054913	7.80982	0.00149295	0.096226
CNPY2:Q9Y2B0:OID20069:v1	OID20069	CNPY2	Cardiometabolic	Q9Y2B0	12	56309842	56316119	1:1	0.338888	9.40175	0	0.006685
CNPY4:Q8N129:OID21317:v1	OID21317	CNPY4	Oncology	Q8N129	7	100119634	100125508	1:1	0.000394728	7.59075	0	0.065982
CNST:Q6PJW8:OID20127:v1	OID20127	CNST	Cardiometabolic	Q6PJW8	1	246566444	246668595	1:10	0.00307191	17.9259	0	0.086908
CNTF:P26441:OID30807:v1	OID30807	CNTF	Neurology_II	P26441	11	58622665	58625733	1:1	0.987713	10.9446	0	0.004433
CNTN1:Q12860:OID20307:v1	OID20307	CNTN1	Cardiometabolic	Q12860	12	40692439	41072415	1:100	0.000411876	4.24643	0	0.00681
CNTN2:Q02246:OID21426:v1	OID21426	CNTN2	Oncology	Q02246	1	205042937	205078289	1:1	0.000446214	4.15809	0	0.007092
CNTN3:Q9P232:OID21092:v1	OID21092	CNTN3	Neurology	Q9P232	3	74262568	74614659	1:100	0.000326079	5.13749	0	0.007091
CNTN4:Q8IWV2:OID21117:v1	OID21117	CNTN4	Neurology	Q8IWV2	3	2098813	3057959	1:100	0.000326079	6.03898	0	0.0067
CNTN5:O94779:OID21006:v1	OID21006	CNTN5	Neurology	O94779	11	99020949	100358885	1:10	0.000446214	4.89442	0.00600673	0.003574
CNTNAP2:Q9UHC6:OID20556:v1	OID20556	CNTNAP2	Inflammation	Q9UHC6	7	146116002	148420998	1:1	0.000154469	6.42977	0	0.023302
CNTNAP4:Q9C0A0:OID30911:v1	OID30911	CNTNAP4	Neurology_II	Q9C0A0	16	76277278	76560757	1:1	0.778941	6.86497	0	0.004226
COCH:O43405:OID30305:v1	OID30305	COCH	Cardiometabolic_II	O43405	14	30874514	30895065	1:10	0.000617771	5.13749	0	0.007136
COL15A1:P39059:OID30396:v1	OID30396	COL15A1	Cardiometabolic_II	P39059	9	98943179	99070792	1:100	0.000737893	4.66857	0	0.003854
COL18A1:P39060:OID20332:v1	OID20332	COL18A1	Cardiometabolic	P39060	21	45405165	45513720	1:100	0.000291745	5.13749	0.00748241	0.006901
COL1A1:P02452:OID20335:v1	OID20335	COL1A1	Cardiometabolic	P02452	17	50184101	50201632	1:100	0.000497683	3.04195	0	0.004757
COL24A1:Q17RW2:OID31464:v1	OID31464	COL24A1	Oncology_II	Q17RW2	1	85729233	86156943	1:1	0.0290696	19.3766	0	0.004426
COL28A1:Q2UY09:OID30969:v1	OID30969	COL28A1	Neurology_II	Q2UY09	7	7356203	7535873	1:1	0.0661702	10.2188	0	0.00431
COL2A1:P02458:OID30286:v1	OID30286	COL2A1	Cardiometabolic_II	P02458	12	47972967	48004554	1:1	0.00056629	5.21852	0	0.007867
COL3A1:P02461:OID30379:v1	OID30379	COL3A1	Cardiometabolic_II	P02461	2	188974373	189012746	1:100	0.0198716	7.77782	0	0.006209
COL4A1:P02462:OID20208:v1	OID20208	COL4A1	Cardiometabolic	P02462	13	110148963	110307157	1:10	0.00034323	6.64366	0	0.005201
COL4A4:P53420:OID31333:v1	OID31333	COL4A4	Oncology_II	P53420	2	227002714	227164453	1:1	0.97045	8.22972	0.00151011	0.004991
COL5A1:P20908:OID30587:v1	OID30587	COL5A1	Inflammation_II	P20908	9	134641803	134844843	1:10	0.000960977	6.13728	0	0.00578
COL6A3:P12111:OID20292:v1	OID20292	COL6A3	Cardiometabolic	P12111	2	237324003	237414328	1:100	0.000240261	4.30533	0	0.003644
COL9A1:P20849:OID20550:v1	OID20550	COL9A1	Inflammation	P20849	6	70216040	70303084	1:1	0.00151037	8.09052	0	0.004385
COL9A2:Q14055:OID31255:v1	OID31255	COL9A2	Oncology_II	Q14055	1	40300489	40317813	1:1	0.908484	8.97021	0	0.004384
COLEC12:Q5KU26:OID20738:v1	OID20738	COLEC12	Inflammation	Q5KU26	18	316737	500722	1:10	0.000120143	4.37404	0.00449677	0.004146
COMMD1:Q8N668:OID30222:v1	OID30222	COMMD1	Cardiometabolic_II	Q8N668	2	61888724	62147247	1:1	0.000429008	6.44698	0	0.076565
COMMD9:Q9P000:OID31390:v1	OID31390	COMMD9	Oncology_II	Q9P000	11	36269284	36289449	1:1	0.0973676	6.94859	0	0.032297
COMP:P49747:OID20405:v1	OID20405	COMP	Cardiometabolic	P49747	19	18782773	18791305	1:1000	0.000274584	4.42803	0.014982	0.007935
COMT:P21964:OID20086:v1	OID20086	COMT	Cardiometabolic	P21964	22	19941371	19969975	1:1	6.8646e-05	5.74168	0.012013	0.079127
COPB2:P35606:OID30173:v1	OID30173	COPB2	Cardiometabolic_II	P35606	3	139353946	139389736	1:1	0.982016	6.22576	0	0.020231
COPE:O14579:OID20797:v1	OID20797	COPE	Neurology	O14579	19	18899514	18919387	1:1	0.848253	8.6867	0	0.003529
COQ7:Q99807:OID30217:v1	OID30217	COQ7	Cardiometabolic_II	Q99807	16	19067614	19080095	1:1	0.00334626	7.32743	0	0.003095
CORO1A:P31146:OID20286:v1	OID20286	CORO1A	Cardiometabolic	P31146	16	30182827	30189076	1:100	0.00178479	11.0764	0.0314398	0.087722
CORO6:Q6QEF8:OID30870:v1	OID30870	CORO6	Neurology_II	Q6QEF8	17	29614756	29622912	1:1	0.784466	6.50598	0	0.005189
COX5B:P10606:OID21297:v1	OID21297	COX5B	Oncology	P10606	2	97646062	97648383	1:1	0.00605821	14.3605	0	0.036862
COX6B1:P14854:OID30317:v1	OID30317	COX6B1	Cardiometabolic_II	P14854	19	35648323	35658782	1:10	0.694426	8.56842	0	0.020218
CPA1:P15085:OID20280:v1	OID20280	CPA1	Cardiometabolic	P15085	7	130380339	130388114	1:100	0.000308907	4.44767	0	0.003106
CPA2:P48052:OID21060:v1	OID21060	CPA2	Neurology	P48052	7	130266863	130289798	1:10	0.000394728	4.6342	0.00566349	0.006614
CPA4:Q9UI42:OID30606:v1	OID30606	CPA4	Inflammation_II	Q9UI42	7	130293134	130324180	1:10	0.00180183	4.94597	0.0164739	0.006405
CPB1:P15086:OID20289:v1	OID20289	CPB1	Cardiometabolic	P15086	3	148791102	148860187	1:100	0.00034323	4.94106	0	0.003348
CPB2:Q96IY4:OID30734:v1	OID30734	CPB2	Inflammation_II	Q96IY4	13	46053186	46105033	1:100000	0.000755054	5.22834	0.00151011	0.002667
CPE:P16870:OID21392:v1	OID21392	CPE	Oncology	P16870	4	165361194	165498547	1:1	0.000600673	5.68518	0.00899293	0.002232
CPLX2:Q6PUV4:OID31186:v1	OID31186	CPLX2	Oncology_II	Q6PUV4	5	175796310	175884021	1:1	0.979425	5.18414	0	0.001678
CPM:P14384:OID21054:v1	OID21054	CPM	Neurology	P14384	12	68842197	68971570	1:10	0.000377566	4.11638	0.00449646	0.008144
CPOX:P36551:OID30495:v1	OID30495	CPOX	Inflammation_II	P36551	3	98579446	98593648	1:1	0.290095	6.62399	0	0.008621
CPPED1:Q9BRF8:OID21053:v1	OID21053	CPPED1	Neurology	Q9BRF8	16	12659799	12803887	1:10	0.000308917	4.3765	0	0.064256
CPQ:Q9Y646:OID30406:v1	OID30406	CPQ	Cardiometabolic_II	Q9Y646	8	96645242	97149654	1:100	0.00053197	3.76062	0.00149295	0.004401
CPTP:Q5TA50:OID30106:v1	OID30106	CPTP	Cardiometabolic_II	Q5TA50	1	1324756	1328896	1:1	0.886313	5.55499	0	0.005449
CPVL:Q9H3G5:OID21435:v1	OID21435	CPVL	Oncology	Q9H3G5	7	28995235	29195451	1:1	0.000514862	5.39043	0.0014931	0.00367
CPXM1:Q96SM3:OID21479:v1	OID21479	CPXM1	Oncology	Q96SM3	20	2794074	2800627	1:10	0.000274593	5.13012	0	0.011756
CPXM2:Q8N436:OID30322:v1	OID30322	CPXM2	Cardiometabolic_II	Q8N436	10	123706207	123940267	1:10	0.0046676	6.78628	0	0.004068
CR1:P17927:OID30697:v1	OID30697	CR1	Inflammation_II	P17927	1	207496147	207641765	1:1000	0.00151011	4.27097	0.00302021	0.004843
CR2:P20023:OID20393:v1	OID20393	CR2	Cardiometabolic	P20023	1	207454230	207489895	1:1000	0.000360391	4.84532	0.00149305	0.00462
CRACR2A:Q9BSW2:OID21249:v1	OID21249	CRACR2A	Oncology	Q9BSW2	12	3606633	3764819	1:1	0.00828928	9.11072	0	0.112613
CRADD:P78560:OID20923:v1	OID20923	CRADD	Neurology	P78560	12	93677375	93894840	1:1	0.000291755	5.86207	0.0014931	0.085498
CREB3:O43889:OID31188:v1	OID31188	CREB3	Oncology_II	O43889	9	35732598	35736999	1:1	0.886879	7.91323	0	0.004194
CREBZF:Q9NS37:OID31206:v1	OID31206	CREBZF	Oncology_II	Q9NS37	11	85657742	85682908	1:1	0.9751	6.1422	0	0.006017
CREG1:O75629:OID21515:v1	OID21515	CREG1	Oncology	O75629	1	167529117	167553805	1:10	0.000205945	4.3765	0.0149825	0.008592
CRELD1:Q96HD1:OID30619:v1	OID30619	CRELD1	Inflammation_II	Q96HD1	3	9933793	9945413	1:10	0.00054913	5.86944	0	0.005582
CRELD2:Q6UXH1:OID20751:v1	OID20751	CRELD2	Inflammation	Q6UXH1	22	49918167	49927540	1:10	0.000223122	5.38797	0.0014932	0.028677
CRH:P06850:OID21257:v1	OID21257	CRH	Oncology	P06850	8	66176376	66178464	1:1	0.00988536	13.242	0.0014931	0.005777
CRHBP:P24387:OID20747:v1	OID20747	CRHBP	Inflammation	P24387	5	76953045	76981158	1:10	0.000274612	4.42067	0.00449677	0.005356
CRHR1:P34998:OID20055:v1	OID20055	CRHR1	Cardiometabolic	P34998	17	45784280	45835828	1:1	0.555277	11.7049	0	0.002293
CRIM1:Q9NZV1:OID20701:v1	OID20701	CRIM1	Inflammation	Q9NZV1	2	36355778	36551135	1:10	0.000171633	4.61948	0	0.008219
CRIP2:P52943:OID20901:v1	OID20901	CRIP2	Neurology	P52943	14	105472962	105480162	1:1	0.000394728	7.35696	0	0.012059
CRISP2:P16562:OID21456:v1	OID21456	CRISP2	Oncology	P16562	6	49692358	49713590	1:1	0.000326079	3.89801	0	0.004249
CRISP3:P54108:OID30715:v1	OID30715	CRISP3	Inflammation_II	P54108	6	49727376	49744437	1:1000	0.000669252	3.97406	0.00902632	0.004227
CRKL:P46109:OID20742:v1	OID20742	CRKL	Inflammation	P46109	22	20917407	20953747	1:10	0.000137306	5.58201	0.00300357	0.104276
CRLF1:O75462:OID20699:v1	OID20699	CRLF1	Inflammation	O75462	19	18572220	18607741	1:10	0.000360428	4.97543	0	0.007513
CRNN:Q9UBG3:OID21427:v1	OID21427	CRNN	Oncology	Q9UBG3	1	152409243	152414263	1:1	0.000634997	3.8244	0.036006	0.00371
CRTAC1:Q9NQ79:OID20279:v1	OID20279	CRTAC1	Cardiometabolic	Q9NQ79	10	97865000	98030828	1:100	0.000188776	4.0305	0	0.00625
CRTAM:O95727:OID20914:v1	OID20914	CRTAM	Neurology	O95727	11	122838500	122872643	1:1	0.000377566	6.29949	0	0.00312
CRTAP:O75718:OID30902:v1	OID30902	CRTAP	Neurology_II	O75718	3	33114014	33147773	1:1	0.877115	5.48376	0	0.00267
CRX:O43186:OID20070:v1	OID20070	CRX	Cardiometabolic	O43186	19	47819779	47843330	1:1	0.709954	7.99448	0	0.001527
CRYBB1:P53674:OID30319:v1	OID30319	CRYBB1	Cardiometabolic_II	P53674	22	26599278	26618027	1:10	0.000703573	4.61211	0	0.059955
CRYBB2:P43320:OID31081:v1	OID31081	CRYBB2	Neurology_II	P43320	22	25212564	25231870	1:1	0.02526	5.03191	0	0.003964
CRYGD:P07320:OID31144:v1	OID31144	CRYGD	Neurology_II	P07320	2	208121607	208124524	1:1	0.00056629	4.30042	0	0.037319
CRYM:Q14894:OID30815:v1	OID30815	CRYM	Neurology_II	Q14894	16	21238874	21303083	1:1	0.0775646	12.763	0	0.018451
CRYZL1:O95825:OID30272:v1	OID30272	CRYZL1	Cardiometabolic_II	O95825	21	33589341	33643926	1:1	0.000617771	5.03191	0	0.089302
CSDE1:O75534:OID30183:v1	OID30183	CSDE1	Cardiometabolic_II	O75534	1	114716913	114758676	1:1	0.152967	8.50435	0	0.022349
CSF1:P09603:OID20719:v1	OID20719	CSF1	Inflammation	P09603	1	109910242	109930992	1:10	0.000188796	3.88329	0	0.005356
CSF1R:P07333:OID30681:v1	OID30681	CSF1R	Inflammation_II	P07333	5	150053291	150113372	1:1000	0.000652092	5.70729	0	0.003733
CSF2:P04141:OID30072:v1	OID30072	CSF2	Cardiometabolic_II	P04141	5	132073789	132076170	1:1	0.225401	9.88542	0	0.004191
CSF2RA:P15509:OID20915:v1	OID20915	CSF2RA	Neurology	P15509	X	1268800	1310381	1:1	0.000154459	4.68821	0	0.00316
CSF2RB:P32927:OID30553:v1	OID30553	CSF2RB	Inflammation_II	P32927	22	36913628	36940439	1:1	0.106531	7.74089	0	0.003693
CSF3:P09919:OID20491:v1	OID20491	CSF3	Inflammation	P09919	17	40015361	40017813	1:1	0.0388061	10.9181	0	0.010251
CSF3R:Q99062:OID30527:v1	OID30527	CSF3R	Inflammation_II	Q99062	1	36466043	36483278	1:1	0.0170402	7.91323	0	0.004641
CSH1:P0DML2:OID30667:v1	OID30667	CSH1	Inflammation_II	P0DML2	17	63894909	63896661	1:1000	0.943954	6.05865	0	0.005118
CSNK1D:P48730:OID30492:v1	OID30492	CSNK1D	Inflammation_II	P48730	17	82239023	82273700	1:1	0.688077	7.83937	0	0.020313
CSNK2A1:P68400:OID31053:v1	OID31053	CSNK2A1	Neurology_II	P68400	20	472498	543835	1:1	0.0604386	9.6238	0	0.053393
CSPG4:Q6UVK1:OID30397:v1	OID30397	CSPG4	Cardiometabolic_II	Q6UVK1	15	75674322	75712848	1:100	0.000514809	6.79612	0	0.00432
CSPG5:O95196:OID30843:v1	OID30843	CSPG5	Neurology_II	O95196	3	47562238	47580792	1:1	0.777791	9.24389	0	0.002555
CSRP3:P50461:OID30176:v1	OID30176	CSRP3	Cardiometabolic_II	P50461	11	19182030	19210571	1:1	0.214916	12.5125	0	0.003538
CST1:P01037:OID30581:v1	OID30581	CST1	Inflammation_II	P01037	20	23747562	23751268	1:10	0.0097299	6.03898	0.0989807	0.004888
CST3:P01034:OID20400:v1	OID20400	CST3	Cardiometabolic	P01034	20	23626706	23638473	1:1000	0.000291745	5.23817	0.00300326	0.004413
CST5:P28325:OID20995:v1	OID20995	CST5	Neurology	P28325	20	23875934	23879748	1:1	0.00451363	5.89401	0.0119963	0.005983
CST6:Q15828:OID20293:v1	OID20293	CST6	Cardiometabolic	Q15828	11	66012008	66013505	1:100	0.00034323	4.73239	0.0374464	0.005227
CST7:O76096:OID20704:v1	OID20704	CST7	Inflammation	O76096	20	24949269	24959928	1:10	0.000223122	5.19396	0.00298641	0.004399
CSTB:P04080:OID20294:v1	OID20294	CSTB	Cardiometabolic	P04080	21	43772511	43776330	1:100	0.00168183	4.89442	0.0239918	0.023725
CTAG1A_CTAG1B:P78358:OID31299:v1	OID31299	CTAG1A_CTAG1B	Oncology_II	P78358;P78358	X;X	154585133;154617609	154586816;154619282	1:1	0.935203	6.54535	0.00149295	0.003084
CTBS:Q01459:OID30710:v1	OID30710	CTBS	Inflammation_II	Q01459	1	84549611	84574480	1:1000	0.00056629	4.15318	0.0119951	0.003206
CTF1:Q16619:OID20061:v1	OID20061	CTF1	Cardiometabolic	Q16619	16	30896614	30903547	1:1	0.0607002	11.3039	0	0.045067
CTHRC1:Q96CG8:OID30393:v1	OID30393	CTHRC1	Cardiometabolic_II	Q96CG8	8	103371538	103382989	1:100	0.000926657	5.1203	0	0.009698
CTLA4:P16410:OID30363:v1	OID30363	CTLA4	Cardiometabolic_II	P16410	2	203853888	203873965	1:100	0.952586	5.34622	0	0.004996
CTNNA1:P35221:OID30800:v1	OID30800	CTNNA1	Neurology_II	P35221	5	138610967	138935034	1:1	0.847891	5.6729	0	0.004062
CTRB1:P17538:OID21150:v1	OID21150	CTRB1	Neurology	P17538	16	75218988	75226338	1:100	0.000429052	5.49113	0	0.004769
CTRC:Q99895:OID20752:v1	OID20752	CTRC	Inflammation	Q99895	1	15438442	15449242	1:10	0.000188796	6.66333	0.00449677	0.003299
CTRL:P40313:OID31157:v1	OID31157	CTRL	Neurology_II	P40313	16	67927640	67932365	1:1	0.000772214	5.98984	0	0.004717
CTSB:P07858:OID20276:v1	OID20276	CTSB	Cardiometabolic	P07858	8	11842524	11869533	1:100	0.000360391	5.75642	0.0104857	0.003675
CTSC:P53634:OID20679:v1	OID20679	CTSC	Inflammation	P53634	11	88265069	88359684	1:10	0.00209392	9.36721	0.00751751	0.013539
CTSD:P07339:OID20358:v1	OID20358	CTSD	Cardiometabolic	P07339	11	1752752	1764573	1:1000	0.017539	4.79867	0.0689377	0.008326
CTSE:P14091:OID30628:v1	OID30628	CTSE	Inflammation_II	P14091	1	206008535	206023909	1:10	0.000686412	5.40516	0	0.007841
CTSF:Q9UBX1:OID21500:v1	OID21500	CTSF	Oncology	Q9UBX1	11	66563464	66568879	1:10	0.000377566	4.80604	0	0.005292
CTSH:P09668:OID20113:v1	OID20113	CTSH	Cardiometabolic	P09668	15	78921058	78949574	1:1	0.010091	10.3546	0.00302042	0.00306
CTSL:P07711:OID20228:v1	OID20228	CTSL	Cardiometabolic	P07711	9	87724051	87731469	1:10	0.000257422	5.60657	0	0.00494
CTSO:P43234:OID20660:v1	OID20660	CTSO	Inflammation	P43234	4	155921580	155953912	1:1	0.000137306	3.37305	0	0.006621
CTSS:P25774:OID21056:v1	OID21056	CTSS	Neurology	P25774	1	150730079	150765957	1:10	0.000188783	3.7459	0.215882	0.015234
CTSV:O60911:OID21405:v1	OID21405	CTSV	Oncology	O60911	9	97029677	97156556	1:1	0.00456511	5.04173	0.0044793	0.007428
CTSZ:Q9UBR2:OID20365:v1	OID20365	CTSZ	Cardiometabolic	Q9UBR2	20	58985686	59008238	1:1000	0.000480522	4.48694	0.00748241	0.006199
CUZD1:Q86UP6:OID30914:v1	OID30914	CUZD1	Neurology_II	Q86UP6	10	122832158	122846175	1:1	0.891718	5.79819	0	0.004125
CWC15:Q9P013:OID31479:v1	OID31479	CWC15	Oncology_II	Q9P013	11	94962620	94973586	1:1	0.00628067	5.35604	0.004496	0.03669
CX3CL1:P78423:OID20976:v1	OID20976	CX3CL1	Neurology	P78423	16	57372477	57385044	1:1	0.000343242	6.64366	0	0.003324
CXADR:P78310:OID20561:v1	OID20561	CXADR	Inflammation	P78310	21	17513043	17593579	1:1	0.000257449	6.74693	0	0.004644
CXCL1:P09341:OID20762:v1	OID20762	CXCL1	Inflammation	P09341	4	73869393	73871308	1:10	0.000394755	6.1422	0.00600714	0.022727
CXCL10:P02778:OID20697:v1	OID20697	CXCL10	Inflammation	P02778	4	76021118	76023497	1:10	0.000205959	9.85827	0	0.006565
CXCL11:O14625:OID21042:v1	OID21042	CXCL11	Neurology	O14625	4	76033682	76041415	1:10	0.00214526	10.8068	0	0.010838
CXCL12:P48061:OID20464:v1	OID20464	CXCL12	Inflammation	P48061	10	44370165	44386493	1:1	0.00332967	12.6961	0	0.008906
CXCL13:O43927:OID21024:v1	OID21024	CXCL13	Neurology	O43927	4	77511753	77611834	1:10	0.000514862	9.57692	0	0.004464
CXCL14:O95715:OID20458:v1	OID20458	CXCL14	Inflammation	O95715	5	135570679	135579279	1:1	0.0865886	9.22415	0	0.024954
CXCL16:Q9H2A7:OID20282:v1	OID20282	CXCL16	Cardiometabolic	Q9H2A7	17	4733533	4739928	1:100	0.000240261	4.21453	0.00149305	0.003512
CXCL17:Q6UXB2:OID20622:v1	OID20622	CXCL17	Inflammation	Q6UXB2	19	42428278	42442946	1:1	0.000188796	6.28966	0	0.010618
CXCL3:P19876:OID20788:v1	OID20788	CXCL3	Inflammation	P19876	4	74036589	74038807	1:10	0.000154469	6.11516	0.00447961	0.050889
CXCL5:P42830:OID20207:v1	OID20207	CXCL5	Cardiometabolic	P42830	4	73995642	73998677	1:10	0.000446199	7.1749	0.00300326	0.029379
CXCL6:P80162:OID20613:v1	OID20613	CXCL6	Inflammation	P80162	4	73836640	73849064	1:1	0.000188796	7.29299	0	0.024751
CXCL8:P10145:OID20153:v1	OID20153	CXCL8	Cardiometabolic	P10145	4	73740541	73743716	1:10	0.00540587	7.19458	0.0105028	0.026857
CXCL8:P10145:OID20631:v1	OID20631	CXCL8	Inflammation	P10145	4	73740541	73743716	1:1	0.00609296	4.97789	0.0419642	0.029523
CXCL8:P10145:OID20997:v1	OID20997	CXCL8	Neurology	P10145	4	73740541	73743716	1:1	0.00355255	5.79819	0.0285234	0.029423
CXCL8:P10145:OID21430:v1	OID21430	CXCL8	Oncology	P10145	4	73740541	73743716	1:1	0.00257431	5.7294	0.015034	0.030622
CXCL9:Q07325:OID20675:v1	OID20675	CXCL9	Inflammation	Q07325	4	76001275	76007509	1:10	0.000171633	6.60186	0	0.003627
CYB5A:P00167:OID31171:v1	OID31171	CYB5A	Oncology_II	P00167	18	74250846	74291973	1:1	0.585304	10.1941	0	0.002583
CYB5R2:Q6BCY4:OID31512:v1	OID31512	CYB5R2	Oncology_II	Q6BCY4	11	7665100	7677222	1:1	0.00404983	6.02424	0.00895768	0.03888
CYP24A1:Q07973:OID30091:v1	OID30091	CYP24A1	Cardiometabolic_II	Q07973	20	54153446	54173986	1:1	0.669372	7.70643	0	0.004691
CYTH3:O43739:OID31208:v1	OID31208	CYTH3	Oncology_II	O43739	7	6161776	6272644	1:1	0.787899	10.1644	0	0.003194
CYTL1:Q9NRR1:OID30374:v1	OID30374	CYTL1	Cardiometabolic_II	Q9NRR1	4	5014586	5019458	1:100	0.0105879	5.69746	0	0.006091
DAAM1:Q9Y4D1:OID30664:v1	OID30664	DAAM1	Inflammation_II	Q9Y4D1	14	59188646	59371405	1:10	0.0099873	10.4757	0	0.061896
DAB2:P98082:OID21428:v1	OID21428	DAB2	Oncology	P98082	5	39371675	39462300	1:1	0.000360404	9.97923	0	0.082198
DAG1:Q14118:OID20774:v1	OID20774	DAG1	Inflammation	Q14118	3	49468703	49535618	1:10	0.000205959	5.74905	0	0.053054
DAND5:Q8N907:OID30420:v1	OID30420	DAND5	Inflammation_II	Q8N907	19	12965159	12974760	1:1	0.718211	12.6712	0	0.006383
DAPK2:Q9UIK4:OID30505:v1	OID30505	DAPK2	Inflammation_II	Q9UIK4	15	63907036	64072033	1:1	0.512047	9.59172	0	0.036867
DAPP1:Q9UN19:OID20524:v1	OID20524	DAPP1	Inflammation	Q9UN19	4	99816827	99870190	1:1	0.000961142	6.89203	0	0.085544
DARS1:P14868:OID20903:v1	OID20903	DARS1	Neurology	P14868	2	135905881	135986100	1:1	0.000257431	6.46173	0.0014931	0.096384
DBH:P09172:OID30703:v1	OID30703	DBH	Inflammation_II	P09172	9	133636363	133659329	1:1000	0.000703573	3.46625	0.00151011	0.001711
DBI:P07108:OID21143:v1	OID21143	DBI	Neurology	P07108	2	119366924	119372550	1:100	0.000257431	5.31429	0.0044793	0.071509
DBN1:Q16643:OID30549:v1	OID30549	DBN1	Inflammation_II	Q16643	5	177456608	177474401	1:1	0.00269417	7.12077	0	0.078499
DBNL:Q9UJU6:OID20681:v1	OID20681	DBNL	Inflammation	Q9UJU6	7	44044640	44069456	1:10	0.000205959	6.9117	0	0.098902
DCBLD2:Q96PD2:OID21474:v1	OID21474	DCBLD2	Oncology	Q96PD2	3	98795941	98901695	1:10	0.000360404	6.05864	0	0.007475
DCC:P43146:OID30953:v1	OID30953	DCC	Neurology_II	P43146	18	52340197	53535903	1:1	0.989961	6.32407	0	0.003059
DCDC2C:A8MYV0:OID31235:v1	OID31235	DCDC2C	Oncology_II	A8MYV0	2	3703575	3848008	1:1	0.725984	12.8896	0	0.001718
DCLRE1C:Q96SD1:OID31240:v1	OID31240	DCLRE1C	Oncology_II	Q96SD1	10	14897359	14954432	1:1	0.906425	8.09052	0	0.006396
DCN:P07585:OID20106:v1	OID20106	DCN	Cardiometabolic	P07585	12	91140484	91183217	1:1	0.000257422	6.05373	0	0.005654
DCTD:P32321:OID30657:v1	OID30657	DCTD	Inflammation_II	P32321	4	182890060	182917936	1:10	0.00128702	7.7852	0	0.075235
DCTN1:Q14203:OID21399:v1	OID21399	DCTN1	Oncology	Q14203	2	74361154	74392087	1:1	0.000480538	6.95843	0	0.096203
DCTN2:Q13561:OID21334:v1	OID21334	DCTN2	Oncology	Q13561	12	57529633	57547224	1:1	0.00142445	23.8555	0	0.068757
DCTN6:O00399:OID20879:v1	OID20879	DCTN6	Neurology	O00399	8	30156319	30183639	1:1	0.25647	13.7363	0	0.035331
DCTPP1:Q9H773:OID20148:v1	OID20148	DCTPP1	Cardiometabolic	Q9H773	16	30423615	30430030	1:10	0.000394714	5.89647	0	0.015077
DCUN1D1:Q96GG9:OID30830:v1	OID30830	DCUN1D1	Neurology_II	Q96GG9	3	182938074	182985953	1:1	0.808457	9.80396	0	0.00323
DCUN1D2:Q6PH85:OID31231:v1	OID31231	DCUN1D2	Oncology_II	Q6PH85	13	113455819	113490951	1:1	0.767289	9.24882	0	0.00306
DCXR:Q7Z4W1:OID21480:v1	OID21480	DCXR	Oncology	Q7Z4W1	17	82035136	82037709	1:10	0.000600673	4.85023	0	0.009159
DDA1:Q9BW61:OID30126:v1	OID30126	DDA1	Cardiometabolic_II	Q9BW61	19	17309518	17323298	1:1	0.8001	8.41566	0	0.023987
DDAH1:O94760:OID21299:v1	OID21299	DDAH1	Oncology	O94760	1	85318481	85578363	1:1	0.000240269	7.01992	0	0.031706
DDC:P20711:OID20215:v1	OID20215	DDC	Cardiometabolic	P20711	7	50458436	50565405	1:10	0.000326068	5.26027	0.00149305	0.003441
DDHD2:O94830:OID31043:v1	OID31043	DDHD2	Neurology_II	O94830	8	38225218	38275558	1:1	0.000617771	5.60657	0	0.109487
DDI2:Q5TDH0:OID30602:v1	OID30602	DDI2	Inflammation_II	Q5TDH0	1	15617458	15669044	1:10	0.000583451	8.66699	0	0.070517
DDR1:Q08345:OID21009:v1	OID21009	DDR1	Neurology	Q08345	6	30876421	30900156	1:10	0.000377566	5.17186	0	0.005769
DDT:P30046:OID30372:v1	OID30372	DDT	Cardiometabolic_II	P30046	22	23970542	23980525	1:100	0.00121838	6.54286	0	0.045012
DDX1:Q92499:OID31518:v1	OID31518	DDX1	Oncology_II	Q92499	2	15591178	15634346	1:1	0.916172	6.27983	0	0.007215
DDX25:Q9UHL0:OID30892:v1	OID30892	DDX25	Neurology_II	Q9UHL0	11	125903348	125943702	1:1	0.972389	10.1422	0	0.002819
DDX39A:O00148:OID30494:v1	OID30494	DDX39A	Inflammation_II	O00148	19	14408798	14419383	1:1	0.915159	5.3364	0	0.017549
DDX4:Q9NQI0:OID30431:v1	OID30431	DDX4	Inflammation_II	Q9NQI0	5	55738017	55817157	1:1	0.861465	8.71135	0	0.003613
DDX53:Q86TM3:OID30944:v1	OID30944	DDX53	Neurology_II	Q86TM3	X	22999960	23003589	1:1	0.880667	8.06836	0	0.003873
DDX58:O95786:OID21226:v1	OID21226	DDX58	Oncology	O95786	9	32455302	32526208	1:1	0.0042562	7.57106	0	0.052046
DECR1:Q16698:OID20579:v1	OID20579	DECR1	Inflammation	Q16698	8	90001405	90053633	1:1	0.000291775	14.1416	0	0.062396
DEFA1_DEFA1B:P59665:OID20344:v1	OID20344	DEFA1_DEFA1B	Cardiometabolic	P59665;P59665	8;8	6977649;6996766	6980092;6999198	1:1000	0.00907843	6.97319	0.0239746	0.012678
DEFB103A_DEFB103B:P81534:OID30534:v1	OID30534	DEFB103A_DEFB103B	Inflammation_II	P81534;P81534	8;8	7428888;7881392	7430348;7882663	1:1	0.968047	6.44946	0.00604043	0.006946
DEFB104A_DEFB104B:Q8WTQ1:OID30849:v1	OID30849	DEFB104A_DEFB104B	Neurology_II	Q8WTQ1;Q8WTQ1	8;8	7470308;7836436	7475082;7841242	1:1	0.724079	6.96335	0	0.002659
DEFB116:Q30KQ4:OID30823:v1	OID30823	DEFB116	Neurology_II	Q30KQ4	20	31303212	31308585	1:1	0.801318	7.83937	0	0.000388
DEFB118:Q96PH6:OID30858:v1	OID30858	DEFB118	Neurology_II	Q96PH6	20	31368601	31373923	1:1	0.855442	6.98795	0	0.002399
DEFB4A_DEFB4B:O15263:OID21373:v1	OID21373	DEFB4A_DEFB4B	Oncology	O15263;O15263	8;8	7894677;7414855	7896716;7416863	1:1	0.00832361	24.2287	0.0120306	0.016201
DENND2B:P78524:OID30050:v1	OID30050	DENND2B	Cardiometabolic_II	P78524	11	8693351	8910951	1:1	0.762175	7.13553	0	0.003574
DENR:O43583:OID30493:v1	OID30493	DENR	Inflammation_II	O43583	12	122752824	122771064	1:1	0.26849	6.7789	0	0.056896
DFFA:O00273:OID20620:v1	OID20620	DFFA	Inflammation	O00273	1	10456522	10472529	1:1	0.000240286	4.13846	0	0.08535
DGCR6:Q14129:OID30859:v1	OID30859	DGCR6	Neurology_II	Q14129	22	18906028	18914238	1:1	0.207125	8.25553	0	0.023142
DGKA:P23743:OID30546:v1	OID30546	DGKA	Inflammation_II	P23743	12	55927319	55954027	1:1	0.0513265	7.44801	0	0.077979
DGKZ:Q13574:OID20466:v1	OID20466	DGKZ	Inflammation	Q13574	11	46332905	46380554	1:1	0.950175	13.9887	0	0.027664
DHODH:Q02127:OID30137:v1	OID30137	DHODH	Cardiometabolic_II	Q02127	16	72008588	72027664	1:1	0.928167	8.77543	0	0.00373
DHPS:P49366:OID31357:v1	OID31357	DHPS	Oncology_II	P49366	19	12675717	12681880	1:1	0.0967842	9.23402	0	0.01817
DHRS4L2:Q6PKH6:OID31072:v1	OID31072	DHRS4L2	Neurology_II	Q6PKH6	14	23969874	24006408	1:1	0.341902	6.49369	0	0.023969
DIABLO:Q9NR28:OID20184:v1	OID20184	DIABLO	Cardiometabolic	Q9NR28	12	122207663	122227456	1:10	0.00430753	19.1802	0.0029861	0.063866
DIPK1C:Q0P6D2:OID30932:v1	OID30932	DIPK1C	Neurology_II	Q0P6D2	18	74434775	74457944	1:1	0.919226	7.92061	0	0.004285
DIPK2B:Q9H7Y0:OID30582:v1	OID30582	DIPK2B	Inflammation_II	Q9H7Y0	X	45148373	45200901	1:10	0.000978138	5.77362	0	0.006349
DKK1:O94907:OID21066:v1	OID21066	DKK1	Neurology	O94907	10	52314281	52318042	1:10	0.000343242	5.82767	0	0.01187
DKK3:Q9UBP4:OID20264:v1	OID20264	DKK3	Cardiometabolic	Q9UBP4	11	11956207	12009769	1:100	0.000274584	4.76185	0	0.004728
DKK4:Q9UBT3:OID20934:v1	OID20934	DKK4	Neurology	Q9UBT3	8	42374063	42377229	1:1	0.000240269	7.94031	0.0014931	0.005068
DKKL1:Q9UK85:OID21313:v1	OID21313	DKKL1	Oncology	Q9UK85	19	49361783	49375116	1:1	0.000446214	5.2529	0	0.004216
DLG4:P78352:OID31071:v1	OID31071	DLG4	Neurology_II	P78352	17	7187187	7219841	1:1	0.0426091	7.12815	0	0.068264
DLGAP5:Q15398:OID30976:v1	OID30976	DLGAP5	Neurology_II	Q15398	14	55148112	55191608	1:1	0.620894	5.63114	0	0.003314
DLK1:P80370:OID20295:v1	OID20295	DLK1	Cardiometabolic	P80370	14	100725705	100738224	1:100	0.000188776	4.05503	0	0.00441
DLL1:O00548:OID21525:v1	OID21525	DLL1	Oncology	O00548	6	170282206	170306565	1:10	0.000360404	4.97543	0	0.004092
DLL4:Q9NR61:OID30255:v1	OID30255	DLL4	Cardiometabolic_II	Q9NR61	15	40929340	40939073	1:1	0.7833	9.94221	0	0.003235
DMD:P11532:OID30223:v1	OID30223	DMD	Cardiometabolic_II	P11532	X	31097677	33339609	1:1	0.00322614	7.31267	0	0.05977
DMP1:Q13316:OID30213:v1	OID30213	DMP1	Cardiometabolic_II	Q13316	4	87650280	87664361	1:1	0.000274565	4.9607	0	0.00761
DNAJA1:P31689:OID31204:v1	OID31204	DNAJA1	Oncology_II	P31689	9	33025273	33039907	1:1	0.889711	7.7212	0	0.003127
DNAJA2:O60884:OID20627:v1	OID20627	DNAJA2	Inflammation	O60884	16	46955362	46973674	1:1	0.000205959	10.12	0.00298641	0.0837
DNAJA4:Q8WW22:OID31130:v1	OID31130	DNAJA4	Neurology_II	Q8WW22	15	78264086	78282196	1:1	0.000703573	6.86497	0	0.07323
DNAJB1:P25685:OID21363:v1	OID21363	DNAJB1	Oncology	P25685	19	14514769	14560391	1:1	0.000343242	8.22351	0	0.077072
DNAJB14:Q8TBM8:OID31434:v1	OID31434	DNAJB14	Oncology_II	Q8TBM8	4	99896248	99946618	1:1	0.0076535	5.99475	0	0.06031
DNAJB2:P25686:OID30661:v1	OID30661	DNAJB2	Inflammation_II	P25686	2	219279342	219286898	1:10	0.000686412	5.03191	0	0.083619
DNAJB6:O75190:OID30613:v1	OID30613	DNAJB6	Inflammation_II	O75190	7	157335381	157417439	1:10	0.000755054	6.61907	0.00749906	0.073923
DNAJB8:Q8NHS0:OID20093:v1	OID20093	DNAJB8	Cardiometabolic	Q8NHS0	3	128462437	128466968	1:1	0.50671	6.6412	0	0.015478
DNAJC21:Q5F1R6:OID31104:v1	OID31104	DNAJC21	Neurology_II	Q5F1R6	5	34929559	34958964	1:1	0.292412	6.89203	0	0.060703
DNAJC6:O75061:OID30247:v1	OID30247	DNAJC6	Cardiometabolic_II	O75061	1	65248219	65415871	1:1	0.00056629	7.2733	0	0.072155
DNAJC9:Q8WXX5:OID31472:v1	OID31472	DNAJC9	Oncology_II	Q8WXX5	10	73183362	73247255	1:1	0.000840855	4.85268	0	0.087376
DNER:Q8NFT8:OID20712:v1	OID20712	DNER	Inflammation	Q8NFT8	2	229357629	229714555	1:10	0.000188796	3.77779	0.00600714	0.008611
DNLZ:Q5SXM8:OID30822:v1	OID30822	DNLZ	Neurology_II	Q5SXM8	9	136359480	136363744	1:1	0.68123	7.72366	0	0.006031
DNM1:Q05193:OID31458:v1	OID31458	DNM1	Oncology_II	Q05193	9	128191655	128255248	1:1	0.000446168	14.4003	0	0.051597
DNM3:Q9UQ16:OID31000:v1	OID31000	DNM3	Neurology_II	Q9UQ16	1	171817887	172418466	1:1	0.00132134	8.18411	0	0.029177
DNMBP:Q6XZF7:OID20956:v1	OID20956	DNMBP	Neurology	Q6XZF7	10	99875577	100009947	1:1	0.000326079	5.13749	0	0.106584
DNPEP:Q9ULA0:OID31118:v1	OID31118	DNPEP	Neurology_II	Q9ULA0	2	219372043	219400022	1:1	0.00053197	5.1203	0	0.045146
DNPH1:O43598:OID20744:v1	OID20744	DNPH1	Inflammation	O43598	6	43225629	43229481	1:10	0.000154469	5.94315	0.00151037	0.071589
DOC2B:Q14184:OID30927:v1	OID30927	DOC2B	Neurology_II	Q14184	17	142789	181650	1:1	0.869685	4.64402	0	0.005247
DOCK9:Q9BZ29:OID30836:v1	OID30836	DOCK9	Neurology_II	Q9BZ29	13	98793429	99086625	1:1	0.755277	9.23895	0	0.002584
DOK1:Q99704:OID31111:v1	OID31111	DOK1	Neurology_II	Q99704	2	74549026	74557551	1:1	0.00176751	5.93578	0	0.096976
DOK2:O60496:OID20138:v1	OID20138	DOK2	Cardiometabolic	O60496	8	21908873	21913690	1:10	0.00125279	10.0286	0	0.086524
DPEP1:P16444:OID20897:v1	OID20897	DPEP1	Neurology	P16444	16	89613308	89638456	1:1	0.000137297	5.00735	0.0014931	0.002322
DPEP2:Q9H4A9:OID21305:v1	OID21305	DPEP2	Oncology	Q9H4A9	16	67987394	68000586	1:1	0.00041189	6.05127	0	0.039454
DPP10:Q8N608:OID20527:v1	OID20527	DPP10	Inflammation	Q8N608	2	114442299	115845780	1:1	0.000326102	6.52073	0	0.005043
DPP4:P27487:OID20406:v1	OID20406	DPP4	Cardiometabolic	P27487	2	161992245	162074394	1:1000	0.000291745	4.17772	0.0224644	0.003997
DPP6:P42658:OID21354:v1	OID21354	DPP6	Oncology	P42658	7	153887097	154894285	1:1	0.000274593	6.56498	0	0.010862
DPP7:Q9UHL4:OID20142:v1	OID20142	DPP7	Cardiometabolic	Q9UHL4	9	137110546	137115177	1:10	0.0206281	7.55383	0.01052	0.014788
DPT:Q07507:OID20278:v1	OID20278	DPT	Cardiometabolic	Q07507	1	168695468	168729206	1:100	0.000205938	4.35932	0	0.003777
DPY30:Q9C005:OID21410:v1	OID21410	DPY30	Oncology	Q9C005	2	31867809	32039805	1:1	0.000429052	8.06097	0.0029862	0.045744
DRAXIN:Q8NBI3:OID20917:v1	OID20917	DRAXIN	Neurology	Q8NBI3	1	11691710	11725857	1:1	0.000120135	6.56744	0	0.00372
DRG2:P55039:OID21335:v1	OID21335	DRG2	Oncology	P55039	17	18087892	18107970	1:1	0.0200968	8.24322	0	0.077445
DSC2:Q02487:OID21079:v1	OID21079	DSC2	Neurology	Q02487	18	31058840	31102522	1:100	0.00190499	5.78345	0.0105032	0.003332
DSCAM:O60469:OID30993:v1	OID30993	DSCAM	Neurology_II	O60469	21	40010999	40847158	1:1	0.100388	7.51937	0	0.00436
DSG2:Q14126:OID21113:v1	OID21113	DSG2	Neurology	Q14126	18	31498177	31549008	1:100	0.000326079	5.53534	0	0.006385
DSG3:P32926:OID21460:v1	OID21460	DSG3	Oncology	P32926	18	31447741	31478702	1:1	0.000205945	4.02559	0.0029862	0.007682
DSG4:Q86SJ6:OID21325:v1	OID21325	DSG4	Oncology	Q86SJ6	18	31376777	31414912	1:1	0.00590376	5.21852	0.00300336	0.00646
DTD1:Q8TEA8:OID30580:v1	OID30580	DTD1	Inflammation_II	Q8TEA8	20	18587942	18766644	1:10	0.026118	7.05682	0	0.068126
DTNB:O60941:OID31395:v1	OID31395	DTNB	Oncology_II	O60941	2	25377198	25673647	1:1	0.000772214	6.36586	0.00151011	0.034858
DTX2:Q86UW9:OID30882:v1	OID30882	DTX2	Neurology_II	Q86UW9	7	76461676	76505995	1:1	0.658922	7.54645	0	0.007617
DTX3:Q8N9I9:OID21349:v1	OID21349	DTX3	Oncology	Q8N9I9	12	57604622	57609804	1:1	0.000617835	5.75642	0	0.028999
DTYMK:P23919:OID30308:v1	OID30308	DTYMK	Cardiometabolic_II	P23919	2	241675747	241686944	1:10	0.000840855	5.75642	0	0.066161
DUOX2:Q9NRD8:OID20059:v1	OID20059	DUOX2	Cardiometabolic	Q9NRD8	15	45092650	45114172	1:1	0.826188	8.27032	0	0.002372
DUSP13:Q6B8I1:OID31394:v1	OID31394	DUSP13	Oncology_II	Q6B8I1	10	75094432	75109221	1:1	0.228129	9.92986	0	0.007418
DUSP29:Q68J44:OID30935:v1	OID30935	DUSP29	Neurology_II	Q68J44	10	75037472	75073642	1:1	0.422041	8.3516	0	0.004119
DUSP3:P51452:OID20827:v1	OID20827	DUSP3	Neurology	P51452	17	43766125	43778977	1:1	0.161976	11.0318	0	0.02086
DUT:P33316:OID31457:v1	OID31457	DUT	Oncology_II	P33316	15	48331011	48343373	1:1	0.000806535	18.9687	0	0.048208
DXO:O77932:OID31080:v1	OID31080	DXO	Neurology_II	O77932	6	31969810	31972290	1:1	0.00489069	5.8203	0	0.067545
DYNC1H1:Q14204:OID31341:v1	OID31341	DYNC1H1	Oncology_II	Q14204	14	101964573	102056443	1:1	0.524694	5.79819	0	0.009852
DYNLT1:P63172:OID30925:v1	OID30925	DYNLT1	Neurology_II	P63172	6	158636474	158644743	1:1	0.0329135	9.50536	0	0.03056
DYNLT3:P51808:OID31415:v1	OID31415	DYNLT3	Oncology_II	P51808	X	37836757	37847571	1:1	0.229451	9.09592	0	0.046222
EBAG9:O00559:OID20918:v1	OID20918	EBAG9	Neurology	O00559	8	109539711	109565996	1:1	0.000343242	9.20443	0	0.084438
EBI3_IL27:Q14213_Q8NEV9:OID21389:v1	OID21389	EBI3_IL27	Oncology	Q14213;Q8NEV9	19;16	4229523;28499362	4237528;28512051	1:1	0.000308917	4.11883	0.0014931	0.003057
ECE1:P42892:OID20891:v1	OID20891	ECE1	Neurology	P42892	1	21217247	21345572	1:1	0.000634997	12.8895	0	0.003493
ECHDC3:Q96DC8:OID30293:v1	OID30293	ECHDC3	Cardiometabolic_II	Q96DC8	10	11742366	11764070	1:10	0.0574012	5.40025	0	0.001991
ECHS1:P30084:OID30239:v1	OID30239	ECHS1	Cardiometabolic_II	P30084	10	133362485	133373354	1:1	0.000960977	11.4054	0	0.030197
ECI2:O75521:OID30142:v1	OID30142	ECI2	Cardiometabolic_II	O75521	6	4115693	4135597	1:1	0.177918	8.69903	0	0.023339
ECM1:Q16610:OID30736:v1	OID30736	ECM1	Inflammation_II	Q16610	1	150508062	150513789	1:100000	0.00142431	7.62274	0.0224628	0.003736
ECSCR:Q19T08:OID30831:v1	OID30831	ECSCR	Neurology_II	Q19T08	5	139448560	139462743	1:1	0.927755	7.18474	0	0.00369
EDA2R:Q9HAV5:OID21451:v1	OID21451	EDA2R	Oncology	Q9HAV5	X	66595637	66639298	1:1	0.000343242	3.71646	0	0.004633
EDAR:Q9UNE0:OID20525:v1	OID20525	EDAR	Inflammation	Q9UNE0	2	108894471	108989372	1:1	0.00010298	5.62623	0	0.033284
EDDM3B:P56851:OID31365:v1	OID31365	EDDM3B	Oncology_II	P56851	14	20768404	20770948	1:1	0.281189	6.30441	0	0.00972
EDEM2:Q9BV94:OID30136:v1	OID30136	EDEM2	Cardiometabolic_II	Q9BV94	20	35115364	35147336	1:1	0.878951	6.41012	0	0.002216
EDF1:O60869:OID31010:v1	OID31010	EDF1	Neurology_II	O60869	9	136862119	136866308	1:1	0.00708721	8.83952	0	0.021168
EDIL3:O43854:OID20081:v1	OID20081	EDIL3	Cardiometabolic	O43854	5	83940554	84384880	1:1	0.000137292	8.78775	0	0.015599
EDN1:P05305:OID30224:v1	OID30224	EDN1	Cardiometabolic_II	P05305	6	12290361	12297194	1:1	0.000360367	6.20855	0	0.006807
EDNRB:P24530:OID30421:v1	OID30421	EDNRB	Inflammation_II	P24530	13	77895481	77975529	1:1	0.870371	6.82563	0	0.003837
EEF1D:P29692:OID30335:v1	OID30335	EEF1D	Cardiometabolic_II	P29692	8	143579697	143599541	1:10	0.00111542	9.91011	0	0.097354
EFCAB14:O75071:OID31460:v1	OID31460	EFCAB14	Oncology_II	O75071	1	46674659	46719146	1:1	0.000806535	4.75694	0	0.004376
EFCAB2:Q5VUJ9:OID31313:v1	OID31313	EFCAB2	Oncology_II	Q5VUJ9	1	244969682	245127164	1:1	0.672581	5.86698	0	0.032305
EFEMP1:Q12805:OID20414:v1	OID20414	EFEMP1	Cardiometabolic	Q12805	2	55865967	55924139	1:1000	0.000308907	6.42731	0.00449631	0.005876
EFHD1:Q9BUP0:OID31044:v1	OID31044	EFHD1	Neurology_II	Q9BUP0	2	232606057	232682776	1:1	0.000171603	6.57728	0	0.009981
EFNA1:P20827:OID21125:v1	OID21125	EFNA1	Neurology	P20827	1	155127876	155134899	1:100	0.000394728	5.53288	0.0014931	0.007397
EFNA4:P52798:OID20935:v1	OID20935	EFNA4	Neurology	P52798	1	155063737	155069553	1:1	0.000205945	5.83996	0.0014931	0.00403
EFNB2:P52799:OID30954:v1	OID30954	EFNB2	Neurology_II	P52799	13	106489745	106535662	1:1	0.442719	12.4803	0	0.002621
EGF:P01133:OID20698:v1	OID20698	EGF	Inflammation	P01133	4	109912883	110013766	1:10	0.000171633	5.73923	0.00598998	0.04142
EGFL7:Q9UHF1:OID21252:v1	OID21252	EGFL7	Oncology	Q9UHF1	9	136658856	136672678	1:1	0.000377566	7.83937	0	0.009598
EGFLAM:Q63HQ2:OID31496:v1	OID31496	EGFLAM	Oncology_II	Q63HQ2	5	38258409	38465480	1:1	0.000497649	6.20855	0	0.003287
EGFR:P00533:OID20319:v1	OID20319	EGFR	Cardiometabolic	P00533	7	55019017	55211628	1:100	0.000308907	4.23661	0	0.006328
EGLN1:Q9GZT9:OID20572:v1	OID20572	EGLN1	Inflammation	Q9GZT9	1	231363751	231422287	1:1	0.000343265	6.54286	0	0.073702
EHBP1:Q8NDI1:OID30302:v1	OID30302	EHBP1	Cardiometabolic_II	Q8NDI1	2	62673851	63046487	1:10	0.00398119	6.47894	0	0.098807
EHD3:Q9NZN3:OID30229:v1	OID30229	EHD3	Cardiometabolic_II	Q9NZN3	2	31234152	31269451	1:1	0.000789374	9.62874	0	0.062882
EIF1AX:P47813:OID31125:v1	OID31125	EIF1AX	Neurology_II	P47813	X	20124525	20141838	1:1	0.716992	6.07339	0	0.007947
EIF2AK2:P19525:OID31442:v1	OID31442	EIF2AK2	Oncology_II	P19525	2	37099210	37157522	1:1	0.000926657	9.26362	0.00298589	0.087623
EIF2AK3:Q9NZJ5:OID30060:v1	OID30060	EIF2AK3	Cardiometabolic_II	Q9NZJ5	2	88556741	88691518	1:1	0.518241	10.5869	0	0.09609
EIF2S2:P20042:OID30270:v1	OID30270	EIF2S2	Cardiometabolic_II	P20042	20	34088309	34112243	1:1	0.84856	7.08388	0	0.025487
EIF4B:P23588:OID21000:v1	OID21000	EIF4B	Neurology	P23588	12	53006282	53042215	1:1	0.000257431	6.0611	0	0.085089
EIF4E:P06730:OID30557:v1	OID30557	EIF4E	Inflammation_II	P06730	4	98879276	98929133	1:1	0.00054913	10.4732	0	0.079465
EIF4EBP1:Q13541:OID20162:v1	OID20162	EIF4EBP1	Cardiometabolic	Q13541	8	38030534	38060365	1:10	0.000240261	7.35204	0	0.079521
EIF4G1:Q04637:OID20625:v1	OID20625	EIF4G1	Inflammation	Q04637	3	184314495	184335358	1:1	0.000223122	8.74832	0	0.103453
EIF4G3:O43432:OID31022:v1	OID31022	EIF4G3	Neurology_II	O43432	1	20806292	21177285	1:1	0.416858	9.83852	0	0.083834
EIF5:P55010:OID30156:v1	OID30156	EIF5	Cardiometabolic_II	P55010	14	103333544	103345025	1:1	0.747006	7.73352	0	0.020203
EIF5A:P63241:OID20423:v1	OID20423	EIF5A	Inflammation	P63241	17	7306999	7312463	1:1	0.615989	7.1011	0	0.003984
ELAC1:Q9H777:OID31029:v1	OID31029	ELAC1	Neurology_II	Q9H777	18	50967991	50988121	1:1	0.000806535	6.05619	0	0.071321
ELAVL4:P26378:OID30854:v1	OID30854	ELAVL4	Neurology_II	P26378	1	50024029	50203772	1:1	0.200398	13.4953	0	0.00278
ELN:P15502:OID30301:v1	OID30301	ELN	Cardiometabolic_II	P15502	7	74027789	74069907	1:10	0.000617771	7.68674	0	0.009751
ELOA:Q14241:OID21337:v1	OID21337	ELOA	Oncology	Q14241	1	23743448	23762059	1:1	0.000326079	6.4691	0	0.071896
ELOB:Q15370:OID30127:v1	OID30127	ELOB	Cardiometabolic_II	Q15370	16	2771414	2777289	1:1	0.368501	7.95755	0	0.030045
ENAH:Q8N8S7:OID20497:v1	OID20497	ENAH	Inflammation	Q8N8S7	1	225486829	225653142	1:1	0.00593849	11.8435	0	0.021745
ENDOU:P21128:OID31498:v1	OID31498	ENDOU	Oncology_II	P21128	12	47709734	47725567	1:1	0.00305454	4.96807	0.0598895	0.007219
ENG:P17813:OID20287:v1	OID20287	ENG	Cardiometabolic	P17813	9	127815013	127854658	1:100	0.000274584	3.77288	0	0.005938
ENO1:P06733:OID21037:v1	OID21037	ENO1	Neurology	P06733	1	8861000	8879190	1:10	0.000446214	7.51199	0.00895861	0.087877
ENO2:P09104:OID21046:v1	OID21046	ENO2	Neurology	P09104	12	6913745	6923698	1:10	0.00041189	5.60412	0	0.082403
ENO3:P13929:OID30209:v1	OID30209	ENO3	Cardiometabolic_II	P13929	17	4948092	4957131	1:1	0.0305625	8.21859	0	0.004261
ENOPH1:Q9UHY7:OID31349:v1	OID31349	ENOPH1	Oncology_II	Q9UHY7	4	82430590	82461177	1:1	0.822442	5.4985	0	0.0077
ENOX2:Q16206:OID30152:v1	OID30152	ENOX2	Cardiometabolic_II	Q16206	X	130622325	130903234	1:1	0.777242	5.60166	0	0.042137
ENPEP:Q07075:OID30135:v1	OID30135	ENPEP	Cardiometabolic_II	Q07075	4	110365733	110565285	1:1	0.869376	6.07585	0	0.002616
ENPP2:Q13822:OID20288:v1	OID20288	ENPP2	Cardiometabolic	Q13822	8	119557086	119673453	1:100	0.00046336	4.28815	0	0.004556
ENPP5:Q9UJA9:OID20736:v1	OID20736	ENPP5	Inflammation	Q9UJA9	6	46159185	46170980	1:10	0.000188796	4.50166	0	0.003027
ENPP6:Q6UWR7:OID30273:v1	OID30273	ENPP6	Cardiometabolic_II	Q6UWR7	4	184088706	184221230	1:1	0.000429008	5.46902	0	0.006105
ENPP7:Q6UWV6:OID20689:v1	OID20689	ENPP7	Inflammation	Q6UWV6	17	79730943	79742219	1:10	0.000188796	3.79987	0.0359399	0.002946
ENSA:O43768:OID31355:v1	OID31355	ENSA	Oncology_II	O43768	1	150600851	150629612	1:1	0.622971	6.19627	0	0.028148
ENTPD2:Q9Y5L3:OID21260:v1	OID21260	ENTPD2	Oncology	Q9Y5L3	9	137048107	137054061	1:1	0.00967941	9.08113	0	0.003519
ENTPD5:O75356:OID20104:v1	OID20104	ENTPD5	Cardiometabolic	O75356	14	73958010	74019399	1:1	0.000291745	5.91121	0	0.002714
ENTPD6:O75354:OID20100:v1	OID20100	ENTPD6	Cardiometabolic	O75354	20	25195693	25228075	1:1	0.00126995	5.97018	0	0.002937
ENTR1:Q96C92:OID30231:v1	OID30231	ENTR1	Cardiometabolic_II	Q96C92	9	136401922	136410614	1:1	0.000926657	6.5109	0	0.045349
EP300:Q09472:OID30438:v1	OID30438	EP300	Inflammation_II	Q09472	22	41092592	41180077	1:1	0.940454	6.84577	0	0.0182
EPB41L5:Q9HCM4:OID30886:v1	OID30886	EPB41L5	Neurology_II	Q9HCM4	2	120013077	120179119	1:1	0.380221	11.4276	0	0.003401
EPCAM:P16422:OID20743:v1	OID20743	EPCAM	Inflammation	P16422	2	47345158	47387601	1:10	0.00010298	3.75326	0.00447961	0.005183
EPGN:Q6UW88:OID31373:v1	OID31373	EPGN	Oncology_II	Q6UW88	4	74308470	74316789	1:1	0.772866	4.69066	0	0.002145
EPHA1:P21709:OID20677:v1	OID20677	EPHA1	Inflammation	P21709	7	143390289	143408856	1:10	0.000205959	3.5472	0.00151037	0.007601
EPHA10:Q5JZY3:OID20840:v1	OID20840	EPHA10	Neurology	Q5JZY3	1	37713880	37765133	1:1	0.725441	9.64848	0	0.003817
EPHA2:P29317:OID21342:v1	OID21342	EPHA2	Oncology	P29317	1	16124337	16156069	1:1	0.00223107	6.18152	0.0360747	0.003213
EPHA4:P54764:OID30622:v1	OID30622	EPHA4	Inflammation_II	P54764	2	221418027	221574202	1:10	0.000583451	5.95052	0	0.005992
EPHB4:P54760:OID20242:v1	OID20242	EPHB4	Cardiometabolic	P54760	7	100802565	100827523	1:100	0.000257422	4.70784	0	0.003892
EPHB6:O15197:OID20982:v1	OID20982	EPHB6	Neurology	O15197	7	142855061	142871094	1:1	0.000171621	6.22576	0.0014931	0.004112
EPHX2:P34913:OID20119:v1	OID20119	EPHX2	Cardiometabolic	P34913	8	27490781	27545564	1:1	0.66348	9.66822	0	0.006545
EPN1:Q9Y6I3:OID31252:v1	OID31252	EPN1	Oncology_II	Q9Y6I3	19	55675226	55709858	1:1	0.905327	6.29212	0	0.005239
EPO:P01588:OID20522:v1	OID20522	EPO	Inflammation	P01588	7	100720468	100723700	1:1	0.0142283	8.66945	0	0.00437
EPPK1:P58107:OID30250:v1	OID30250	EPPK1	Cardiometabolic_II	P58107	8	143857324	143878467	1:1	0.000703573	5.30202	0	0.026338
EPS8L2:Q9H6S3:OID21397:v1	OID21397	EPS8L2	Oncology	Q9H6S3	11	694438	727727	1:1	0.000360404	4.04031	0.0014931	0.003943
ERBB2:P04626:OID21520:v1	OID21520	ERBB2	Oncology	P04626	17	39687914	39730426	1:10	0.000274593	4.65875	0	0.005827
ERBB3:P21860:OID20705:v1	OID20705	ERBB3	Inflammation	P21860	12	56076799	56103505	1:10	0.000171633	3.3755	0.00748318	0.002535
ERBB4:Q15303:OID21510:v1	OID21510	ERBB4	Oncology	Q15303	2	211375717	212538841	1:10	0.000274593	4.99508	0	0.005053
ERBIN:Q96RT1:OID21323:v1	OID21323	ERBIN	Oncology	Q96RT1	5	65926556	66082546	1:1	0.000686483	10.1027	0	0.081278
ERC2:O15083:OID30880:v1	OID30880	ERC2	Neurology_II	O15083	3	55508311	56469095	1:1	0.573583	7.71135	0	0.005373
ERCC1:P07992:OID31223:v1	OID31223	ERCC1	Oncology_II	P07992	19	45407334	45478828	1:1	0.945619	5.29468	0	0.003004
EREG:O14944:OID20905:v1	OID20905	EREG	Neurology	O14944	4	74365145	74388749	1:1	0.0021281	9.92986	0.0014931	0.026459
ERI1:Q8IV48:OID31317:v1	OID31317	ERI1	Oncology_II	Q8IV48	8	9002147	9116746	1:1	0.943937	6.73218	0	0.036042
ERMAP:Q96PL5:OID30539:v1	OID30539	ERMAP	Inflammation_II	Q96PL5	1	42817122	42844991	1:1	0.000652092	9.25622	0	0.031061
ERN1:O75460:OID31391:v1	OID31391	ERN1	Oncology_II	O75460	17	64039080	64130819	1:1	0.000995298	6.55023	0	0.009876
ERP29:P30040:OID30578:v1	OID30578	ERP29	Inflammation_II	P30040	12	112013348	112023449	1:10	0.000755054	10.3867	0	0.069624
ERP44:Q9BS26:OID21338:v1	OID21338	ERP44	Oncology	Q9BS26	9	99979185	100099052	1:1	0.000394728	4.89442	0.00147594	0.02742
ERVV-1:B6SEH8:OID30094:v1	OID30094	ERVV-1	Cardiometabolic_II	B6SEH8	19	53013921	53016123	1:1	0.855081	9.55718	0	0.002832
ESAM:Q96AP7:OID20270:v1	OID20270	ESAM	Cardiometabolic	Q96AP7	11	124752583	124762290	1:100	0.000257422	4.8846	0	0.011068
ESM1:Q9NQ30:OID20758:v1	OID20758	ESM1	Inflammation	Q9NQ30	5	54977867	55022671	1:10	0.000240286	4.05749	0.00449677	0.00434
ESPL1:Q14674:OID31176:v1	OID31176	ESPL1	Oncology_II	Q14674	12	53268299	53293638	1:1	0.838401	5.79328	0	0.003424
ESR1:P03372:OID30434:v1	OID30434	ESR1	Inflammation_II	P03372	6	151656691	152129619	1:1	0.907883	8.72122	0	0.00184
ESYT2:A0FGR8:OID31134:v1	OID31134	ESYT2	Neurology_II	A0FGR8	7	158730995	158830253	1:1	0.00054913	11.7692	0	0.071926
EVI2B:P34910:OID31227:v1	OID31227	EVI2B	Oncology_II	P34910	17	31303770	31314105	1:1	0.757817	6.97811	0	0.001949
EVI5:O60447:OID30519:v1	OID30519	EVI5	Inflammation_II	O60447	1	92508696	92792404	1:1	0.0446511	7.82213	0	0.081644
EVPL:Q92817:OID31309:v1	OID31309	EVPL	Oncology_II	Q92817	17	76004502	76027306	1:1	0.810018	6.53548	0	0.003985
EXOSC10:Q01780:OID30083:v1	OID30083	EXOSC10	Cardiometabolic_II	Q01780	1	11066618	11099869	1:1	0.694821	6.89449	0	0.006473
EXTL1:Q92935:OID30114:v1	OID30114	EXTL1	Cardiometabolic_II	Q92935	1	26019884	26036464	1:1	0.0806878	8.12254	0	0.003459
EZR:P15311:OID21017:v1	OID21017	EZR	Neurology	P15311	6	158765741	158819368	1:10	0.00332944	5.47885	0	0.028134
F10:P00742:OID30684:v1	OID30684	F10	Inflammation_II	P00742	13	113122799	113149529	1:1000	0.00248825	5.65816	0	0.003872
F11:P03951:OID30773:v1	OID30773	F11	Inflammation_II	P03951	4	186266189	186289681	1:100000	0.000703573	5.28728	0.0119779	0.004135
F11R:Q9Y624:OID21151:v1	OID21151	F11R	Neurology	Q9Y624	1	160995211	161021343	1:100	0.000205945	6.99533	0	0.04314
F12:P00748:OID30739:v1	OID30739	F12	Inflammation_II	P00748	5	177402133	177416583	1:100000	0.00101246	5.55499	0	0.003492
F13B:P05160:OID30781:v1	OID30781	F13B	Inflammation_II	P05160	1	197038741	197067260	1:100000	0.000755054	4.97298	0.004496	0.02102
F2:P00734:OID30723:v1	OID30723	F2	Inflammation_II	P00734	11	46719196	46739506	1:100000	0.0782682	5.15713	0	0.007821
F2R:P25116:OID20691:v1	OID20691	F2R	Inflammation	P25116	5	76716126	76735770	1:10	0.000137306	4.6072	0.0014932	0.0455
F3:P13726:OID21440:v1	OID21440	F3	Oncology	P13726	1	94529173	94541759	1:1	0.000394728	5.26027	0.0059724	0.004211
F7:P08709:OID20372:v1	OID20372	F7	Cardiometabolic	P08709	13	113105788	113120685	1:1000	0.000257422	5.37569	0.0029861	0.007748
F9:P00740:OID20349:v1	OID20349	F9	Cardiometabolic	P00740	X	139530739	139563459	1:1000	0.000308907	4.62439	0.0029861	0.005955
FABP1:P07148:OID20778:v1	OID20778	FABP1	Inflammation	P07148	2	88122982	88128062	1:10	0.000120143	5.68273	0.00449677	0.005411
FABP2:P12104:OID20200:v1	OID20200	FABP2	Cardiometabolic	P12104	4	119317250	119322138	1:10	0.00034323	5.37569	0	0.008551
FABP3:P05413:OID30351:v1	OID30351	FABP3	Cardiometabolic_II	P05413	1	31365253	31376850	1:10	0.000617771	6.27983	0	0.004085
FABP4:P15090:OID20245:v1	OID20245	FABP4	Cardiometabolic	P15090	8	81478419	81483236	1:100	0.000377553	5.56236	0	0.003274
FABP5:Q01469:OID21043:v1	OID21043	FABP5	Neurology	Q01469	8	81280536	81284777	1:10	0.00181918	5.73431	0.0029862	0.061209
FABP6:P51161:OID20076:v1	OID20076	FABP6	Cardiometabolic	P51161	5	160187367	160238735	1:1	0.0440021	9.00716	0.00151021	0.004568
FABP9:Q0Z7S8:OID20501:v1	OID20501	FABP9	Inflammation	Q0Z7S8	8	81458253	81461579	1:1	0.000257449	6.05127	0	0.005131
FADD:Q13158:OID20151:v1	OID20151	FADD	Cardiometabolic	Q13158	11	70203296	70207390	1:10	0.000532006	7.48	0.00151021	0.079419
FAM13A:O94988:OID31463:v1	OID31463	FAM13A	Oncology_II	O94988	4	88725955	89111398	1:1	0.00470193	6.62891	0	0.085475
FAM171A2:A8MVW0:OID31005:v1	OID31005	FAM171A2	Neurology_II	A8MVW0	17	44353215	44363853	1:1	0.0483921	6.23805	0	0.002505
FAM171B:Q6P995:OID31338:v1	OID31338	FAM171B	Oncology_II	Q6P995	2	186694060	186765959	1:1	0.00966126	6.24542	0	0.003132
FAM172A:Q8WUF8:OID30248:v1	OID30248	FAM172A	Cardiometabolic_II	Q8WUF8	5	93617725	94111699	1:1	0.000772214	7.2364	0	0.070296
FAM20A:Q96MK3:OID30348:v1	OID30348	FAM20A	Cardiometabolic_II	Q96MK3	17	68535113	68601367	1:10	0.000755054	4.87969	0	0.007733
FAM3B:P58499:OID21372:v1	OID21372	FAM3B	Oncology	P58499	21	41304212	41357727	1:1	0.000480538	5.19642	0	0.007608
FAM3C:Q92520:OID20233:v1	OID20233	FAM3C	Cardiometabolic	Q92520	7	121348878	121396364	1:10	0.000188776	5.48867	0.00149305	0.004125
FAM3D:Q96BQ1:OID31514:v1	OID31514	FAM3D	Oncology_II	Q96BQ1	3	58633946	58666834	1:1	0.000703573	5.9923	0	0.00537
FAP:Q12884:OID20330:v1	OID20330	FAP	Cardiometabolic	Q12884	2	162170684	162245151	1:100	0.000411876	3.87347	0	0.004592
FARSA:Q9Y285:OID30887:v1	OID30887	FARSA	Neurology_II	Q9Y285	19	12922479	12934037	1:1	0.236263	7.81475	0	0.041812
FAS:P25445:OID20316:v1	OID20316	FAS	Cardiometabolic	P25445	10	88953813	89029605	1:100	0.000188776	4.36913	0.0029861	0.005795
FASLG:P48023:OID20665:v1	OID20665	FASLG	Inflammation	P48023	1	172659103	172666876	1:1	5.14898e-05	3.19155	0	0.004213
FBLN2:P98095:OID30378:v1	OID30378	FBLN2	Cardiometabolic_II	P98095	3	13549125	13638422	1:100	0.00056629	4.33968	0	0.00476
FBN2:P35556:OID30974:v1	OID30974	FBN2	Neurology_II	P35556	5	128257909	128659185	1:1	0.924083	8.89375	0	0.0019
FBP1:P09467:OID20227:v1	OID20227	FBP1	Cardiometabolic	P09467	9	94603133	94640249	1:10	0.128831	18.2698	0	0.011278
FCAMR:Q8WWV6:OID30332:v1	OID30332	FCAMR	Cardiometabolic_II	Q8WWV6	1	206957965	206970625	1:10	0.000737893	5.59184	0	0.004797
FCAR:P24071:OID20564:v1	OID20564	FCAR	Inflammation	P24071	19	54874235	54891420	1:1	0.000326102	6.04144	0	0.004857
FCER1A:P12319:OID30992:v1	OID30992	FCER1A	Neurology_II	P12319	1	159289714	159308224	1:1	0.0101589	8.02649	0	0.003355
FCER2:P06734:OID21133:v1	OID21133	FCER2	Neurology	P06734	19	7688758	7702146	1:100	0.000154459	4.97298	0	0.001586
FCGR2A:P12318:OID20391:v1	OID20391	FCGR2A	Cardiometabolic	P12318	1	161505430	161524013	1:1000	0.000240261	5.25781	0.0089583	0.003952
FCGR2B:P31994:OID21215:v1	OID21215	FCGR2B	Oncology	P31994	1	161663143	161678654	1:1	0.0181918	11.69	0	0.006365
FCGR3B:O75015:OID20387:v1	OID20387	FCGR3B	Cardiometabolic	O75015	1	161623196	161631963	1:1000	0.000205938	5.11048	0.00447915	0.003985
FCN1:O00602:OID30690:v1	OID30690	FCN1	Inflammation_II	O00602	9	134903232	134917912	1:1000	0.000600611	6.79857	0.00151011	0.004205
FCN2:Q15485:OID20382:v1	OID20382	FCN2	Cardiometabolic	Q15485	9	134880810	134887523	1:1000	0.000240261	5.5206	0.00897546	0.002831
FCRL1:Q96LA6:OID20172:v1	OID20172	FCRL1	Cardiometabolic	Q96LA6	1	157794403	157820120	1:10	0.000360391	6.45681	0	0.003803
FCRL2:Q96LA5:OID20639:v1	OID20639	FCRL2	Inflammation	Q96LA5	1	157745733	157777132	1:1	0.000377592	4.24152	0.0045311	0.00142
FCRL3:Q96P31:OID20443:v1	OID20443	FCRL3	Inflammation	Q96P31	1	157674321	157700769	1:1	0.105297	11.0615	0	0.003213
FCRL5:Q96RD9:OID21111:v1	OID21111	FCRL5	Neurology	Q96RD9	1	157513377	157552515	1:100	0.000274593	4.75939	0	0.004417
FCRL6:Q6DN72:OID20529:v1	OID20529	FCRL6	Inflammation	Q6DN72	1	159800511	159816257	1:1	0.000205959	6.12008	0	0.002429
FCRLB:Q6BAA4:OID21193:v1	OID21193	FCRLB	Oncology	Q6BAA4	1	161721563	161728143	1:1	0.00130432	7.75566	0	0.003394
FDX1:P10109:OID30078:v1	OID30078	FDX1	Cardiometabolic_II	P10109	11	110429948	110464884	1:1	0.75749	10.1842	0	0.00379
FDX2:Q6P4F2:OID30147:v1	OID30147	FDX2	Cardiometabolic_II	Q6P4F2	19	10310045	10316015	1:1	0.887188	6.12745	0	0.010753
FEN1:P39748:OID21192:v1	OID21192	FEN1	Oncology	P39748	11	61792911	61797238	1:1	0.102955	8.68177	0	0.052504
FES:P07332:OID21207:v1	OID21207	FES	Oncology	P07332	15	90883695	90895776	1:1	0.991676	10.5869	0	0.020244
FETUB:Q9UGM5:OID20404:v1	OID20404	FETUB	Cardiometabolic	Q9UGM5	3	186635969	186653141	1:1000	0.000446199	4.92879	0.0029861	0.003344
FGA:P02671:OID30788:v1	OID30788	FGA	Inflammation_II	P02671	4	154583128	154590745	1:100000	0.000720733	6.4519	0.0194255	0.008332
FGD3:Q5JSP0:OID31040:v1	OID31040	FGD3	Neurology_II	Q5JSP0	9	92947523	93036236	1:1	0.0401551	10.0953	0	0.084136
FGF12:P61328:OID30454:v1	OID30454	FGF12	Inflammation_II	P61328	3	192139390	192767764	1:1	0.616295	5.1645	0	0.004164
FGF16:O43320:OID30535:v1	OID30535	FGF16	Inflammation_II	O43320	X	77447389	77457278	1:1	0.580053	7.86891	0	0.003469
FGF19:O95750:OID20715:v1	OID20715	FGF19	Inflammation	O95750	11	69698238	69704022	1:10	0.000188796	4.13355	0	0.011719
FGF2:P09038:OID20503:v1	OID20503	FGF2	Inflammation	P09038	4	122826708	122898236	1:1	0.0879445	4.93861	0	0.043659
FGF20:Q9NP95:OID30459:v1	OID30459	FGF20	Inflammation_II	Q9NP95	8	16992181	17002345	1:1	0.750764	5.74906	0	0.004678
FGF21:Q9NSA1:OID21402:v1	OID21402	FGF21	Oncology	Q9NSA1	19	48755524	48758333	1:1	0.000257431	4.12374	0.0014931	0.004531
FGF23:Q9GZV9:OID21411:v1	OID21411	FGF23	Oncology	Q9GZV9	12	4368227	4379712	1:1	0.000326079	4.56548	0.0014931	0.002833
FGF3:P11487:OID30544:v1	OID30544	FGF3	Inflammation_II	P11487	11	69809968	69819416	1:1	0.967447	3.9937	0	0.004452
FGF5:P12034:OID20490:v1	OID20490	FGF5	Inflammation	P12034	4	80266639	80336680	1:1	0.000188796	7.84183	0	0.002551
FGF6:P10767:OID30443:v1	OID30443	FGF6	Inflammation_II	P10767	12	4428155	4445815	1:1	0.959999	6.78874	0	0.003138
FGF7:P21781:OID31241:v1	OID31241	FGF7	Oncology_II	P21781	15	49423237	49488775	1:1	0.679119	7.18228	0	0.001959
FGF9:P31371:OID31193:v1	OID31193	FGF9	Oncology_II	P31371	13	21671073	21704498	1:1	0.855836	8.25307	0.00149295	0.005015
FGFBP1:Q14512:OID21507:v1	OID21507	FGFBP1	Oncology	Q14512	4	15935577	15938740	1:10	0.000343242	4.81586	0	0.007471
FGFBP2:Q9BYJ0:OID30395:v1	OID30395	FGFBP2	Cardiometabolic_II	Q9BYJ0	4	15960245	15969309	1:100	0.000755054	4.33968	0	0.004109
FGFBP3:Q8TAT2:OID31108:v1	OID31108	FGFBP3	Neurology_II	Q8TAT2	10	91906584	91909486	1:1	0.000240244	6.41502	0	0.006441
FGFR2:P21802:OID21478:v1	OID21478	FGFR2	Oncology	P21802	10	121478332	121598458	1:10	0.000257431	4.84286	0	0.00627
FGFR4:P22455:OID30646:v1	OID30646	FGFR4	Inflammation_II	P22455	5	177086905	177098144	1:10	0.000600611	5.47885	0	0.00265
FGL1:Q08830:OID30702:v1	OID30702	FGL1	Inflammation_II	Q08830	8	17864380	17910365	1:1000	0.000772214	4.66366	0	0.004375
FGR:P09769:OID20828:v1	OID20828	FGR	Neurology	P09769	1	27612064	27635185	1:1	0.0605821	9.22415	0	0.071447
FH:P07954:OID30839:v1	OID30839	FH	Neurology_II	P07954	1	241497511	241519799	1:1	0.670694	8.95292	0	0.002312
FHIP2A:Q5W0V3:OID30187:v1	OID30187	FHIP2A	Cardiometabolic_II	Q5W0V3	10	114821744	114899832	1:1	0.84173	8.19396	0	0.004764
FHIT:P49789:OID20872:v1	OID20872	FHIT	Neurology	P49789	3	59747277	61251459	1:1	0.00410174	9.05647	0	0.077341
FIS1:Q9Y3D6:OID20722:v1	OID20722	FIS1	Inflammation	Q9Y3D6	7	101239458	101252316	1:10	0.000257449	10.7698	0.00449677	0.061274
FKBP14:Q9NWM8:OID31065:v1	OID31065	FKBP14	Neurology_II	Q9NWM8	7	30010587	30026702	1:1	0.00806535	12.3167	0	0.062672
FKBP1B:P68106:OID20618:v1	OID20618	FKBP1B	Inflammation	P68106	2	24049701	24063681	1:1	0.232871	13.8581	0.00901071	0.059842
FKBP4:Q02790:OID20960:v1	OID20960	FKBP4	Neurology	Q02790	12	2794970	2805423	1:1	0.000171621	4.79867	0	0.069283
FKBP5:Q13451:OID20937:v1	OID20937	FKBP5	Neurology	Q13451	6	35573585	35728583	1:1	0.000326079	6.98303	0	0.089732
FKBP7:Q9Y680:OID20846:v1	OID20846	FKBP7	Neurology	Q9Y680	2	178463664	178478600	1:1	0.635872	6.86743	0.0014931	0.019252
FKBPL:Q9UIM3:OID31499:v1	OID31499	FKBPL	Oncology_II	Q9UIM3	6	32128707	32130288	1:1	0.00118406	6.86251	0	0.072025
FLI1:Q01543:OID21239:v1	OID21239	FLI1	Oncology	Q01543	11	128686535	128813267	1:1	0.0460459	11.7321	0	0.064134
FLRT2:O43155:OID20946:v1	OID20946	FLRT2	Neurology	O43155	14	85530144	85654428	1:1	0.000137297	6.15694	0	0.004276
FLT1:P17948:OID21301:v1	OID21301	FLT1	Oncology	P17948	13	28300346	28495145	1:1	0.000291755	5.19888	0.0014931	0.006317
FLT3:P36888:OID21272:v1	OID21272	FLT3	Oncology	P36888	13	28003274	28100592	1:1	0.0838882	9.89776	0	0.004371
FLT3LG:P49771:OID20661:v1	OID20661	FLT3LG	Inflammation	P49771	19	49474207	49486231	1:1	8.58163e-05	3.38531	0	0.005128
FLT4:P35916:OID21491:v1	OID21491	FLT4	Oncology	P35916	5	180601506	180649624	1:10	0.000291755	5.7294	0	0.004225
FMNL1:O95466:OID20884:v1	OID20884	FMNL1	Neurology	O95466	17	45221444	45247319	1:1	0.0165614	11.8832	0	0.044738
FMR1:Q06787:OID21233:v1	OID21233	FMR1	Oncology	Q06787	X	147911919	147951125	1:1	0.885821	12.4704	0	0.025094
FN1:P02751:OID30787:v1	OID30787	FN1	Inflammation_II	P02751	2	215360440	215436073	1:100000	0.000686412	6.38798	0	0.008598
FNDC1:Q4ZHG4:OID31127:v1	OID31127	FNDC1	Neurology_II	Q4ZHG4	6	159169400	159272108	1:1	0.00109826	10.0978	0	0.004786
FNTA:P49354:OID31381:v1	OID31381	FNTA	Oncology_II	P49354	8	43034194	43085788	1:1	0.0138484	7.50707	0	0.038914
FOLH1:Q04609:OID30430:v1	OID30430	FOLH1	Inflammation_II	Q04609	11	49145092	49208638	1:1	0.433555	7.14783	0	0.002487
FOLR1:P15328:OID21529:v1	OID21529	FOLR1	Oncology	P15328	11	72189558	72196323	1:10	0.000205945	5.02208	0.00604105	0.003098
FOLR2:P14207:OID21062:v1	OID21062	FOLR2	Neurology	P14207	11	72216601	72221950	1:10	0.000240269	5.6557	0	0.005444
FOLR3:P41439:OID21485:v1	OID21485	FOLR3	Oncology	P41439	11	72114869	72139892	1:10	0.000223107	4.23907	0.00300336	0.006198
FOS:P01100:OID31221:v1	OID31221	FOS	Oncology_II	P01100	14	75278826	75282230	1:1	0.956155	13.1725	0.00149295	0.006542
FOSB:P53539:OID20791:v1	OID20791	FOSB	Neurology	P53539	19	45467995	45475179	1:1	0.815113	8.40088	0	0.003891
FOXJ3:Q9UPW0:OID30445:v1	OID30445	FOXJ3	Inflammation_II	Q9UPW0	1	42176539	42335877	1:1	0.148248	8.15455	0	0.056542
FOXO1:Q12778:OID20515:v1	OID20515	FOXO1	Inflammation	Q12778	13	40555667	40666641	1:1	0.000669367	6.83054	0	0.085003
FOXO3:O43524:OID21271:v1	OID21271	FOXO3	Oncology	O43524	6	108559835	108684774	1:1	0.150958	15.7761	0	0.04762
FRMD4B:Q9Y2L6:OID30155:v1	OID30155	FRMD4B	Cardiometabolic_II	Q9Y2L6	3	69168782	69542583	1:1	0.576037	8.41566	0	0.105893
FRMD7:Q6ZUT3:OID30898:v1	OID30898	FRMD7	Neurology_II	Q6ZUT3	X	132076990	132128020	1:1	0.926502	5.93087	0	0.000777
FRZB:Q92765:OID20968:v1	OID20968	FRZB	Neurology	Q92765	2	182833275	182866637	1:1	0.000205945	4.68575	0.0029862	0.005197
FSHB:P01225:OID30233:v1	OID30233	FSHB	Cardiometabolic_II	P01225	11	30231014	30235261	1:1	0.495281	4.80113	0	0.007661
FST:P19883:OID20770:v1	OID20770	FST	Inflammation	P19883	5	53480626	53487134	1:10	0.000223122	4.66366	0.0014932	0.006604
FSTL1:Q12841:OID30254:v1	OID30254	FSTL1	Cardiometabolic_II	Q12841	3	120392293	120450993	1:1	0.000377527	4.66857	0	0.006028
FSTL3:O95633:OID20782:v1	OID20782	FSTL3	Inflammation	O95633	19	676392	683392	1:10	0.000240286	4.79622	0.00750034	0.003897
FTCD:O95954:OID31137:v1	OID31137	FTCD	Neurology_II	O95954	21	46136160	46155579	1:1	0.000772214	4.76185	0.00151011	0.004227
FUCA1:P04066:OID20261:v1	OID20261	FUCA1	Cardiometabolic	P04066	1	23845077	23868290	1:100	0.000274584	5.2971	0.00604084	0.005075
FUOM:A2VDF0:OID30626:v1	OID30626	FUOM	Inflammation_II	A2VDF0	10	133355158	133358025	1:10	0.000617771	4.62684	0	0.005383
FURIN:P09958:OID21514:v1	OID21514	FURIN	Oncology	P09958	15	90868588	90883564	1:10	0.000377566	5.38552	0	0.010249
FUS:P35637:OID21256:v1	OID21256	FUS	Oncology	P35637	16	31180138	31191605	1:1	0.0206803	7.6892	0.0014931	0.055604
FUT1:P19526:OID31295:v1	OID31295	FUT1	Oncology_II	P19526	19	48748011	48755390	1:1	0.171843	12.701	0.00151011	0.003455
FUT3_FUT5:P21217_Q11128:OID21013:v1	OID21013	FUT3_FUT5	Neurology	P21217;Q11128	19;19	5842888;5865826	5851471;5870540	1:10	0.000360404	3.60362	0	0.00634
FUT8:Q9BYC5:OID20992:v1	OID20992	FUT8	Neurology	Q9BYC5	14	65410592	65744121	1:1	0.000326079	5.24308	0	0.008859
FXN:Q16595:OID21442:v1	OID21442	FXN	Oncology	Q16595	9	69035751	69079076	1:1	0.000549187	8.43537	0	0.059049
FXYD5:Q96DB9:OID20463:v1	OID20463	FXYD5	Inflammation	Q96DB9	19	35154730	35169881	1:1	0.203659	9.29321	0	0.053143
FYB1:O15117:OID21140:v1	OID21140	FYB1	Neurology	O15117	5	39105252	39274528	1:100	0.000223107	9.68796	0.0014931	0.076017
FZD10:Q9ULW2:OID30931:v1	OID30931	FZD10	Neurology_II	Q9ULW2	12	130162459	130165740	1:1	0.846158	8.6177	0	0.002125
FZD8:Q9H461:OID30818:v1	OID30818	FZD8	Neurology_II	Q9H461	10	35638247	35642296	1:1	0.687785	8.04619	0	0.004794
GABARAP:O95166:OID31414:v1	OID31414	GABARAP	Oncology_II	O95166	17	7240008	7242449	1:1	0.228146	9.23402	0	0.004429
GABARAPL1:Q9H0R8:OID31253:v1	OID31253	GABARAPL1	Oncology_II	Q9H0R8	12	10212458	10223128	1:1	0.780314	7.39141	0	0.003028
GABRA4:P48169:OID30803:v1	OID30803	GABRA4	Neurology_II	P48169	4	46918900	46993581	1:1	0.933967	6.4519	0	0.001997
GAD1:Q99259:OID31166:v1	OID31166	GAD1	Oncology_II	Q99259	2	170813213	170861151	1:1	0.971359	3.45154	0	0.005172
GAD2:Q05329:OID30449:v1	OID30449	GAD2	Inflammation_II	Q05329	10	26216665	26304558	1:1	0.935357	5.69501	0	0.003042
GADD45B:O75293:OID31261:v1	OID31261	GADD45B	Oncology_II	O75293	19	2476122	2478259	1:1	0.770103	7.26838	0	0.003664
GADD45GIP1:Q8TAE8:OID30237:v1	OID30237	GADD45GIP1	Cardiometabolic_II	Q8TAE8	19	12953119	12957223	1:1	0.0397261	8.73846	0	0.038837
GAGE2A:Q6NT46:OID31199:v1	OID31199	GAGE2A	Oncology_II	Q6NT46	X	49589496	49596824	1:1	0.706473	9.01209	0	0.002407
GAL:P22466:OID20727:v1	OID20727	GAL	Inflammation	P22466	11	68683779	68691175	1:10	0.000240286	6.33391	0	0.003705
GALNT10:Q86SR1:OID21371:v1	OID21371	GALNT10	Oncology	Q86SR1	5	154190730	154420984	1:1	0.000566349	6.47156	0	0.004979
GALNT2:Q10471:OID21423:v1	OID21423	GALNT2	Oncology	Q10471	1	230057990	230282122	1:1	0.000240269	2.93651	0	0.005325
GALNT3:Q14435:OID20471:v1	OID20471	GALNT3	Inflammation	Q14435	2	165747588	165794659	1:1	0.0195146	11.3831	0	0.002935
GALNT5:Q7Z7M9:OID30295:v1	OID30295	GALNT5	Cardiometabolic_II	Q7Z7M9	2	157257705	157318491	1:10	0.0776676	7.2364	0	0.007952
GALNT7:Q86SF2:OID21377:v1	OID21377	GALNT7	Oncology	Q86SF2	4	173168811	173323967	1:1	0.0004977	6.13237	0	0.002225
GAMT:Q14353:OID30133:v1	OID30133	GAMT	Cardiometabolic_II	Q14353	19	1397026	1401570	1:1	0.938394	7.08634	0	0.00361
GAPDH:P04406:OID30600:v1	OID30600	GAPDH	Inflammation_II	P04406	12	6534512	6538374	1:10	0.000583451	6.30195	0.0179497	0.052019
GART:P22102:OID31004:v1	OID31004	GART	Neurology_II	P22102	21	33503931	33543491	1:1	0.82016	5.26763	0	0.003661
GAS2:O43903:OID31285:v1	OID31285	GAS2	Oncology_II	O43903	11	22625509	22813001	1:1	0.621495	7.29545	0	0.003022
GAS6:Q14393:OID20318:v1	OID20318	GAS6	Cardiometabolic	Q14393	13	113820549	113864076	1:100	0.000240261	4.41331	0.0059722	0.007828
GASK1A:Q9UFP1:OID30109:v1	OID30109	GASK1A	Cardiometabolic_II	Q9UFP1	3	42979087	43067898	1:1	0.219343	7.78028	0	0.002911
GAST:P01350:OID31083:v1	OID31083	GAST	Neurology_II	P01350	17	41712331	41715969	1:1	0.00305454	5.11048	0	0.006182
GATA3:P23771:OID31219:v1	OID31219	GATA3	Oncology_II	P23771	10	8045378	8075198	1:1	0.980935	14.5198	0	0.017413
GATD3:P0DPI2:OID30253:v1	OID30253	GATD3	Cardiometabolic_II	P0DPI2	21	44133610	44210114	1:1	0.000429008	14.9481	0	0.040842
GBA:P04062:OID30966:v1	OID30966	GBA	Neurology_II	P04062	1	155234452	155244699	1:1	0.539795	12.8523	0	0.006032
GBP1:P32455:OID31128:v1	OID31128	GBP1	Neurology_II	P32455	1	89051882	89065360	1:1	0.000772214	8.77297	0.00149295	0.024852
GBP2:P32456:OID20489:v1	OID20489	GBP2	Inflammation	P32456	1	89106132	89150456	1:1	0.856549	9.48069	0	0.019284
GBP4:Q96PP9:OID20845:v1	OID20845	GBP4	Neurology	Q96PP9	1	89181144	89198942	1:1	0.538014	9.82865	0	0.016707
GBP6:Q6ZN66:OID30139:v1	OID30139	GBP6	Cardiometabolic_II	Q6ZN66	1	89364059	89388160	1:1	0.923465	7.19704	0	0.002293
GC:P02774:OID30780:v1	OID30780	GC	Inflammation_II	P02774	4	71741696	71804041	1:100000	0.000720733	5.00735	0	0.006204
GCC1:Q96CN9:OID31147:v1	OID31147	GCC1	Neurology_II	Q96CN9	7	127580628	127593611	1:1	0.000394687	10.2039	0	0.08072
GCG:P01275:OID21263:v1	OID21263	GCG	Oncology	P01275	2	162142882	162152404	1:1	0.0169218	15.9109	0	0.024711
GCHFR:P30047:OID30631:v1	OID30631	GCHFR	Inflammation_II	P30047	15	40764068	40767708	1:10	0.00053197	4.9607	0.0209871	0.019639
GCLM:P48507:OID30059:v1	OID30059	GCLM	Cardiometabolic_II	P48507	1	93885199	93909456	1:1	0.0527336	7.74582	0	0.036321
GCNT1:Q02742:OID21379:v1	OID21379	GCNT1	Oncology	Q02742	9	76419850	76651203	1:1	0.000514862	6.69776	0	0.005844
GDF15:Q99988:OID20251:v1	OID20251	GDF15	Cardiometabolic	Q99988	19	18374731	18389176	1:100	0.000326068	4.46485	0	0.006513
GDF2:Q9UK05:OID20202:v1	OID20202	GDF2	Cardiometabolic	Q9UK05	10	47322454	47327588	1:10	0.000446199	7.04206	0	0.006483
GDNF:P39905:OID20861:v1	OID20861	GDNF	Neurology	P39905	5	37812677	37840041	1:1	0.012391	10.6882	0	0.004694
GET3:O43681:OID30303:v1	OID30303	GET3	Cardiometabolic_II	O43681	19	12737139	12748323	1:10	0.067011	6.72234	0	0.012333
GFAP:P14136:OID21247:v1	OID21247	GFAP	Oncology	P14136	17	44903159	44916937	1:1	0.162799	11.341	0.00151026	0.005484
GFER:P55789:OID21259:v1	OID21259	GFER	Oncology	P55789	16	1984193	1987749	1:1	0.000343242	7.35696	0	0.079902
GFOD2:Q3B7J2:OID21216:v1	OID21216	GFOD2	Oncology	Q3B7J2	16	67674531	67719339	1:1	0.580524	6.56498	0	0.00451
GFRA1:P56159:OID21457:v1	OID21457	GFRA1	Oncology	P56159	10	116056925	116276803	1:1	0.000394728	3.09345	0.0014931	0.004603
GFRA2:O00451:OID21330:v1	OID21330	GFRA2	Oncology	O00451	8	21690398	21812357	1:1	0.000377566	5.52797	0	0.00551
GFRA3:O60609:OID20933:v1	OID20933	GFRA3	Neurology	O60609	5	138252380	138274621	1:1	0.000240269	5.19396	0.00300336	0.003704
GFRAL:Q6UXV0:OID31091:v1	OID31091	GFRAL	Neurology_II	Q6UXV0	6	55327469	55402493	1:1	0.000669252	5.78345	0.0330851	0.004238
GGA1:Q9UJY5:OID20838:v1	OID20838	GGA1	Neurology	Q9UJY5	22	37608725	37633564	1:1	0.727964	9.22169	0	0.002217
GGACT:Q9BVM4:OID30290:v1	OID30290	GGACT	Cardiometabolic_II	Q9BVM4	13	100530164	100589528	1:10	0.00126986	7.19458	0	0.064952
GGCT:O75223:OID30304:v1	OID30304	GGCT	Cardiometabolic_II	O75223	7	30496621	30504841	1:10	0.00351786	7.48	0.00149295	0.0661
GGH:Q92820:OID20416:v1	OID20416	GGH	Cardiometabolic	Q92820	8	63014881	63039407	1:1000	0.000274584	4.86496	0.0209713	0.006082
GGT1:P19440:OID21075:v1	OID21075	GGT1	Neurology	P19440	22	24594811	24629005	1:100	0.000549187	5.17678	0.0014931	0.005091
GGT5:P36269:OID20909:v1	OID20909	GGT5	Neurology	P36269	22	24219654	24245108	1:1	0.000188783	5.81539	0	0.004885
GH1:P01241:OID20220:v1	OID20220	GH1	Cardiometabolic	P01241	17	63917200	63918839	1:10	0.000600652	6.20118	0.00149305	0.007372
GH2:P01242:OID21168:v1	OID21168	GH2	Oncology	P01242	17	63880215	63881944	1:1	0.373704	9.8163	0	0.00081
GHR:P10912:OID30574:v1	OID30574	GHR	Inflammation_II	P10912	5	42423439	42721878	1:10	0.000926657	4.86987	0	0.002009
GHRHR:Q02643:OID20841:v1	OID20841	GHRHR	Neurology	Q02643	7	30938669	30993254	1:1	0.733885	7.35204	0	0.002295
GHRL:Q9UBU3:OID20175:v1	OID20175	GHRL	Cardiometabolic	Q9UBU3	3	10285666	10292947	1:10	0.000497683	10.2805	0	0.009586
GID8:Q9NWU2:OID31041:v1	OID31041	GID8	Neurology_II	Q9NWU2	20	62938147	62948475	1:1	0.919106	5.45674	0	0.001901
GIGYF2:Q6Y7W6:OID31062:v1	OID31062	GIGYF2	Neurology_II	Q6Y7W6	2	232697299	232860605	1:1	0.00398119	7.00762	0	0.086163
GIMAP7:Q8NHV1:OID30639:v1	OID30639	GIMAP7	Inflammation_II	Q8NHV1	7	150514872	150521073	1:10	0.000875176	6.56007	0	0.04359
GIMAP8:Q8ND71:OID31194:v1	OID31194	GIMAP8	Oncology_II	Q8ND71	7	150450630	150479393	1:1	0.139513	11.205	0	0.026576
GIP:P09681:OID30288:v1	OID30288	GIP	Cardiometabolic_II	P09681	17	48958554	48968596	1:1	0.171466	8.40827	0	0.018278
GIPC2:Q8TF65:OID31153:v1	OID31153	GIPC2	Neurology_II	Q8TF65	1	77979542	78138444	1:1	0.000583451	6.10042	0	0.017389
GIPC3:Q8TF64:OID31507:v1	OID31507	GIPC3	Oncology_II	Q8TF64	19	3585478	3593541	1:1	0.00276281	6.88465	0	0.073758
GIPR:P48546:OID30542:v1	OID30542	GIPR	Inflammation_II	P48546	19	45668221	45683722	1:1	0.899441	8.50435	0	0.001927
GIT1:Q9Y2X7:OID30533:v1	OID30533	GIT1	Inflammation_II	Q9Y2X7	17	29573475	29594054	1:1	0.000823695	9.9027	0	0.114937
GJA8:P48165:OID31187:v1	OID31187	GJA8	Oncology_II	P48165	1	147902795	147909269	1:1	0.939784	6.89207	0	0.002673
GKN1:Q9NS71:OID20885:v1	OID20885	GKN1	Neurology	Q9NS71	2	68974573	68980980	1:1	0.0076028	9.45355	0.0207661	0.001778
GLA:P06280:OID30594:v1	OID30594	GLA	Inflammation_II	P06280	X	101393273	101408012	1:10	0.000583451	5.97264	0.00149295	0.011161
GLB1:P16278:OID20949:v1	OID20949	GLB1	Neurology	P16278	3	32996609	33097202	1:1	0.000532024	7.82213	0	0.016223
GLI2:P10070:OID30429:v1	OID30429	GLI2	Inflammation_II	P10070	2	120735623	120992653	1:1	0.97299	5.57218	0	0.005154
GLIPR1:P48060:OID31517:v1	OID31517	GLIPR1	Oncology_II	P48060	12	75480753	75503863	1:1	0.0132992	8.95292	0.993994	0.004323
GLO1:Q04760:OID20107:v1	OID20107	GLO1	Cardiometabolic	Q04760	6	38675925	38703145	1:1	0.000102969	13.0211	0	0.060597
GLOD4:Q9HC38:OID20710:v1	OID20710	GLOD4	Inflammation	Q9HC38	17	757097	782294	1:10	0.000154469	3.46871	0.00598998	0.080711
GLP1R:P43220:OID30809:v1	OID30809	GLP1R	Neurology_II	P43220	6	39048781	39091303	1:1	0.945876	8.97264	0	0.002315
GLRX:P35754:OID20195:v1	OID20195	GLRX	Cardiometabolic	P35754	5	95751319	95822726	1:10	0.00116698	6.59695	0.00600652	0.059874
GLRX5:Q86SX6:OID30663:v1	OID30663	GLRX5	Inflammation_II	Q86SX6	14	95533503	95544724	1:10	0.0109311	14.0495	0	0.054114
GLT8D2:Q9H1C3:OID20825:v1	OID20825	GLT8D2	Neurology	Q9H1C3	12	103988987	104064183	1:1	0.868333	5.78345	0	0.002274
GLYR1:Q49A26:OID31364:v1	OID31364	GLYR1	Oncology_II	Q49A26	16	4803203	4847288	1:1	0.0846861	6.41502	0	0.020153
GM2A:P17900:OID30413:v1	OID30413	GM2A	Cardiometabolic_II	P17900	5	151212150	151270440	1:100	0.0030717	4.73239	0.0209699	0.00543
GMFG:O60234:OID30340:v1	OID30340	GMFG	Cardiometabolic_II	O60234	19	39328353	39342372	1:10	0.00291725	4.94597	0	0.071832
GMPR:P36959:OID20641:v1	OID20641	GMPR	Inflammation	P36959	6	16238587	16295549	1:1	0.000274612	4.56793	0	0.065841
GMPR2:Q9P2T1:OID30623:v1	OID30623	GMPR2	Inflammation_II	Q9P2T1	14	24232422	24239242	1:10	0.000789374	5.82522	0	0.079527
GNAS:O95467:OID31008:v1	OID31008	GNAS	Neurology_II	O95467	20	58839718	58911192	1:1	0.0314205	6.4224	0	0.028035
GNE:Q9Y223:OID21231:v1	OID21231	GNE	Oncology	Q9Y223	9	36214441	36277042	1:1	0.0747923	10.9923	0	0.067804
GNGT1:P63211:OID30920:v1	OID30920	GNGT1	Neurology_II	P63211	7	93591573	93911265	1:1	0.943268	5.67044	0	0.003287
GNLY:P22749:OID21132:v1	OID21132	GNLY	Neurology	P22749	2	85685175	85698852	1:100	0.000669321	10.1027	0	0.015318
GNPDA1:P46926:OID30197:v1	OID30197	GNPDA1	Cardiometabolic_II	P46926	5	141991749	142013041	1:1	0.13778	6.32407	0	0.018353
GNPDA2:Q8TDQ7:OID30597:v1	OID30597	GNPDA2	Inflammation_II	Q8TDQ7	4	44682200	44726588	1:10	0.000858016	5.6729	0	0.044395
GOLGA3:Q08378:OID31026:v1	OID31026	GOLGA3	Neurology_II	Q08378	12	132768902	132829143	1:1	0.00202492	8.02157	0	0.074102
GOLM2:Q6P4E1:OID21044:v1	OID21044	GOLM2	Neurology	Q6P4E1	15	44288719	44415758	1:10	0.000291755	5.2971	0	0.005102
GOPC:Q9HD26:OID20551:v1	OID20551	GOPC	Inflammation	Q9HD26	6	117560269	117602542	1:1	0.00130441	8.45015	0	0.09097
GORASP2:Q9H8Y8:OID31438:v1	OID31438	GORASP2	Oncology_II	Q9H8Y8	2	170928464	170967130	1:1	0.261043	5.85716	0	0.047469
GOT1:P17174:OID30417:v1	OID30417	GOT1	Cardiometabolic_II	P17174	10	99396870	99430624	1:100	0.000960977	8.31465	0	0.013861
GP1BA:P07359:OID20381:v1	OID20381	GP1BA	Cardiometabolic	P07359	17	4932277	4935023	1:1000	0.000291745	4.83059	0.0104857	0.01895
GP1BB:P13224:OID30174:v1	OID30174	GP1BB	Cardiometabolic_II	P13224	22	19723539	19724771	1:1	0.060696	12.453	0	0.033063
GP2:P55259:OID20090:v1	OID20090	GP2	Cardiometabolic	P55259	16	20309574	20327808	1:1	0.000188776	5.99967	0.0119787	0.002842
GP5:P40197:OID30611:v1	OID30611	GP5	Inflammation_II	P40197	3	194394821	194399266	1:10	0.000720733	4.89687	0	0.030906
GP6:Q9HCN6:OID21091:v1	OID21091	GP6	Neurology	Q9HCN6	19	55013705	55038264	1:100	0.000274593	5.02208	0.0014931	0.060772
GPA33:Q99795:OID21376:v1	OID21376	GPA33	Oncology	Q99795	1	167052836	167166479	1:1	0.000480538	7.68182	0	0.003208
GPC1:P35052:OID21438:v1	OID21438	GPC1	Oncology	P35052	2	240435663	240468076	1:1	0.000532024	3.60362	0	0.004335
GPC5:P78333:OID20944:v1	OID20944	GPC5	Neurology	P78333	13	91398621	92873682	1:1	0.000188783	5.59429	0	0.006129
GPD1:P21695:OID31358:v1	OID31358	GPD1	Oncology_II	P21695	12	50103982	50111313	1:1	0.00137282	7.95262	0	0.01762
GPHA2:Q96T91:OID31437:v1	OID31437	GPHA2	Oncology_II	Q96T91	11	64934471	64935893	1:1	0.00514809	4.05994	0	0.003323
GPI:P06744:OID30680:v1	OID30680	GPI	Inflammation_II	P06744	19	34359480	34402413	1:1000	0.00334626	6.05864	0	0.05876
GPIHBP1:Q8IV16:OID31469:v1	OID31469	GPIHBP1	Oncology_II	Q8IV16	8	143213218	143217170	1:1	0.320915	19.5681	0	0.003014
GPKOW:Q92917:OID20890:v1	OID20890	GPKOW	Neurology	Q92917	X	49113407	49123735	1:1	0.288117	6.46665	0	0.066481
GPNMB:Q14956:OID20173:v1	OID20173	GPNMB	Cardiometabolic	Q14956	7	23235967	23275108	1:10	0.00114982	7.15767	0.0284366	0.005157
GPR101:Q96P66:OID30819:v1	OID30819	GPR101	Neurology_II	Q96P66	X	137023929	137033995	1:1	0.778941	7.72612	0	0.001662
GPR158:Q5T848:OID31013:v1	OID31013	GPR158	Neurology_II	Q5T848	10	25174802	25602229	1:1	0.0958232	6.33391	0	0.00918
GPR15L:Q6UWK7:OID31511:v1	OID31511	GPR15L	Oncology_II	Q6UWK7	10	84173801	84185294	1:1	0.00265985	11.6009	0	0.009289
GPR37:O15354:OID20095:v1	OID20095	GPR37	Cardiometabolic	O15354	7	124743885	124765792	1:1	0.000291745	9.95701	0	0.008102
GPRC5C:Q9NQ84:OID31340:v1	OID31340	GPRC5C	Oncology_II	Q9NQ84	17	74424851	74451653	1:1	0.59548	5.96527	0	0.003771
GRAP2:O75791:OID20192:v1	OID20192	GRAP2	Cardiometabolic	O75791	22	39901084	39973721	1:10	0.000360391	8.23337	0	0.088942
GRHPR:Q9UBQ7:OID30289:v1	OID30289	GRHPR	Cardiometabolic_II	Q9UBQ7	9	37422666	37436990	1:10	0.000686412	6.74202	0	0.062339
GRIK2:Q13002:OID30977:v1	OID30977	GRIK2	Neurology_II	Q13002	6	100962701	102081622	1:1	0.505303	5.31184	0	0.003987
GRIN2B:Q13224:OID30802:v1	OID30802	GRIN2B	Neurology_II	Q13224	12	13437942	13982002	1:1	0.466417	7.89599	0	0.00256
GRK5:P34947:OID20066:v1	OID20066	GRK5	Cardiometabolic	P34947	10	119207571	119459745	1:1	0.401373	7.92061	0	0.027942
GRN:P28799:OID21159:v1	OID21159	GRN	Neurology	P28799	17	44345246	44353106	1:100	0.000205945	4.7864	0.0044793	0.004831
GRP:P07492:OID30264:v1	OID30264	GRP	Cardiometabolic_II	P07492	18	59220158	59230774	1:1	0.000583451	8.10776	0	0.007136
GRPEL1:Q9HAV7:OID21309:v1	OID21309	GRPEL1	Oncology	Q9HAV7	4	7058895	7068064	1:1	0.000205945	7.32743	0	0.014724
GRSF1:Q12849:OID31224:v1	OID31224	GRSF1	Oncology_II	Q12849	4	70815783	70839897	1:1	0.29653	12.9441	0.00447884	0.029926
GSAP:A4D1B5:OID21173:v1	OID21173	GSAP	Oncology	A4D1B5	7	77310751	77416349	1:1	0.436569	7.74582	0	0.00864
GSN:P06396:OID30714:v1	OID30714	GSN	Inflammation_II	P06396	9	121207794	121332843	1:1000	0.00054913	4.82568	0.00302021	0.004795
GSR:P00390:OID30700:v1	OID30700	GSR	Inflammation_II	P00390	8	30678066	30727846	1:1000	0.00056629	4.29796	0.00451316	0.029993
GSTA1:P08263:OID20166:v1	OID20166	GSTA1	Cardiometabolic	P08263	6	52791371	52803860	1:10	0.000223099	5.42972	0.00151021	0.003848
GSTA3:Q16772:OID21242:v1	OID21242	GSTA3	Oncology	Q16772	6	52896639	52909698	1:1	0.163658	11.1011	0	0.003619
GSTM4:Q03013:OID30164:v1	OID30164	GSTM4	Cardiometabolic_II	Q03013	1	109656099	109665496	1:1	0.667862	7.25363	0	0.002159
GSTP1:P09211:OID20876:v1	OID20876	GSTP1	Neurology	P09211	11	67583742	67586656	1:1	0.360181	19.7194	0.00602389	0.013074
GSTT2B:P0CG30:OID31097:v1	OID31097	GSTT2B	Neurology_II	P0CG30	22	23957414	23961195	1:1	0.00193912	5.75397	0	0.012539
GTF2IRD1:Q9UHL9:OID31264:v1	OID31264	GTF2IRD1	Oncology_II	Q9UHL9	7	74453790	74602605	1:1	0.454697	5.65079	0	0.003105
GTPBP2:Q9BX10:OID30946:v1	OID30946	GTPBP2	Neurology_II	Q9BX10	6	43605316	43629264	1:1	0.0524076	7.39633	0	0.08326
GUCA2A:Q02747:OID21101:v1	OID21101	GUCA2A	Neurology	Q02747	1	42162690	42164745	1:100	0.000240269	3.75081	0.0044793	0.003632
GUCY2C:P25092:OID31318:v1	OID31318	GUCY2C	Oncology_II	P25092	12	14612632	14696599	1:1	0.759069	6.97319	0	0.003309
GUK1:Q16774:OID30148:v1	OID30148	GUK1	Cardiometabolic_II	Q16774	1	228139962	228148984	1:1	0.972012	10.4683	0	0.00519
GUSB:P08236:OID20296:v1	OID20296	GUSB	Cardiometabolic	P08236	7	65960684	65982215	1:100	0.000291745	4.3495	0.00751673	0.008589
GYS1:P13807:OID20097:v1	OID20097	GYS1	Cardiometabolic	P13807	19	48968130	48993310	1:1	0.000514845	11.6603	0	0.074101
GZMA:P12544:OID20663:v1	OID20663	GZMA	Inflammation	P12544	5	55102646	55110252	1:1	0.000188796	5.36587	0	0.011003
GZMB:P10144:OID20604:v1	OID20604	GZMB	Inflammation	P10144	14	24630954	24634267	1:1	0.000326102	6.80103	0	0.055284
GZMH:P20718:OID20096:v1	OID20096	GZMH	Cardiometabolic	P20718	14	24606480	24609699	1:1	0.000274584	7.2241	0	0.046985
H2AP:O75409:OID31232:v1	OID31232	H2AP	Oncology_II	O75409	X	37990779	37991314	1:1	0.955263	7.30775	0	0.003041
HADH:Q16836:OID30132:v1	OID30132	HADH	Cardiometabolic_II	Q16836	4	107989714	108035241	1:1	0.876103	6.49861	0	0.002934
HAGH:Q16775:OID21459:v1	OID21459	HAGH	Oncology	Q16775	16	1795620	1827157	1:1	0.000583511	5.75888	0.00296904	0.071292
HAO1:Q9UJM8:OID21395:v1	OID21395	HAO1	Oncology	Q9UJM8	20	7882985	7940458	1:1	0.000240269	3.98633	0	0.003859
HARS1:P12081:OID21086:v1	OID21086	HARS1	Neurology	P12081	5	140673035	140691537	1:100	0.000583511	6.11271	0	0.089852
HAVCR1:Q96D42:OID21422:v1	OID21422	HAVCR1	Oncology	Q96D42	5	157029413	157059119	1:1	0.000274593	3.38286	0.00147594	0.00429
HAVCR2:Q8TDQ0:OID21137:v1	OID21137	HAVCR2	Neurology	Q8TDQ0	5	157085832	157142869	1:100	0.000240269	4.94352	0	0.003849
HBEGF:Q99075:OID21465:v1	OID21465	HBEGF	Oncology	Q99075	5	140332843	140346603	1:1	0.000137297	4.77658	0.00296904	0.012831
HBQ1:P09105:OID21433:v1	OID21433	HBQ1	Oncology	P09105	16	180459	181179	1:1	0.000308917	3.88329	0	0.036273
HBZ:P02008:OID30307:v1	OID30307	HBZ	Cardiometabolic_II	P02008	16	142728	154503	1:10	0.0654323	6.12745	0	0.010765
HCG22:E2RYF7:OID30088:v1	OID30088	HCG22	Cardiometabolic_II	E2RYF7	6	31053450	31059890	1:1	0.944572	6.05373	0	0.003529
HCLS1:P14317:OID20648:v1	OID20648	HCLS1	Inflammation	P14317	3	121631399	121660927	1:1	0.000326102	5.37569	0	0.088248
HDAC8:Q9BY41:OID30436:v1	OID30436	HDAC8	Inflammation_II	Q9BY41	X	72329516	72573101	1:1	0.96187	6.10289	0	0.001443
HDAC9:Q9UKV0:OID30832:v1	OID30832	HDAC9	Neurology_II	Q9UKV0	7	18086949	19002416	1:1	0.805162	8.59553	0	0.002527
HDDC2:Q7Z4H3:OID31447:v1	OID31447	HDDC2	Oncology_II	Q7Z4H3	6	125219962	125302078	1:1	0.00228232	5.63114	0	0.036071
HDGF:P51858:OID21455:v1	OID21455	HDGF	Oncology	P51858	1	156742109	156766925	1:1	0.000566349	4.18754	0.0014931	0.02704
HDGFL2:Q7Z4V5:OID31136:v1	OID31136	HDGFL2	Neurology_II	Q7Z4V5	19	4472297	4502208	1:1	0.000411847	8.79515	0	0.061302
HEBP1:Q9NRV9:OID20063:v1	OID20063	HEBP1	Cardiometabolic	Q9NRV9	12	12974870	13000265	1:1	0.795555	10.5276	0	0.005416
HEG1:Q9ULI3:OID30579:v1	OID30579	HEG1	Inflammation_II	Q9ULI3	3	124965710	125055997	1:10	0.00053197	4.65384	0	0.004035
HEPACAM2:A8MVW5:OID31151:v1	OID31151	HEPACAM2	Neurology_II	A8MVW5	7	93188534	93226469	1:1	0.00053197	5.74905	0	0.003201
HEPH:Q9BQS7:OID30337:v1	OID30337	HEPH	Cardiometabolic_II	Q9BQS7	X	66162671	66268867	1:10	0.000652092	4.40349	0	0.006612
HEXIM1:O94992:OID20589:v1	OID20589	HEXIM1	Inflammation	O94992	17	45148475	45152099	1:1	0.000137306	6.94613	0	0.10495
HGF:P14210:OID20656:v1	OID20656	HGF	Inflammation	P14210	7	81699010	81770438	1:1	0.000120143	3.64287	0	0.014603
HGFAC:Q04756:OID30718:v1	OID30718	HGFAC	Inflammation_II	Q04756	4	3441968	3449486	1:1000	0.000669252	4.11638	0.00749906	0.003902
HGS:O14964:OID21175:v1	OID21175	HGS	Oncology	O14964	17	81683326	81703138	1:1	0.00494268	10.1718	0	0.072502
HHEX:Q03014:OID31107:v1	OID31107	HHEX	Neurology_II	Q03014	10	92689955	92695647	1:1	0.000686412	8.67931	0	0.052618
HIF1A:Q16665:OID30425:v1	OID30425	HIF1A	Inflammation_II	Q16665	14	61695513	61748259	1:1	0.786388	8.65224	0	0.001729
HIP1:O00291:OID30071:v1	OID30071	HIP1	Cardiometabolic_II	O00291	7	75533298	75738962	1:1	0.667227	5.4985	0	0.004411
HIP1R:O75146:OID31141:v1	OID31141	HIP1R	Neurology_II	O75146	12	122834453	122862961	1:1	0.00123554	8.82966	0.00151011	0.026411
HJV:Q6ZVN8:OID31006:v1	OID31006	HJV	Neurology_II	Q6ZVN8	1	146017468	146036746	1:1	0.00336342	7.62028	0	0.003567
HK2:P52789:OID20065:v1	OID20065	HK2	Cardiometabolic	P52789	2	74834127	74893359	1:1	0.966552	9.54484	0	0.007213
HLA-A:P04439:OID31048:v1	OID31048	HLA-A	Neurology_II	P04439	6	29941260	29945884	1:1	0.000274565	4.59984	0	0.001596
HLA-DRA:P01903:OID20520:v1	OID20520	HLA-DRA	Inflammation	P01903	6	32439878	32445046	1:1	0.401466	9.20196	0.00302073	0.0062
HLA-E:P13747:OID20532:v1	OID20532	HLA-E	Inflammation	P13747	6	30489509	30494194	1:1	0.00173349	5.74905	0	0.007617
HMBS:P08397:OID21385:v1	OID21385	HMBS	Oncology	P08397	11	119084866	119093834	1:1	0.000446214	3.15231	0	0.047392
HMCN2:Q8NDA2:OID30592:v1	OID30592	HMCN2	Inflammation_II	Q8NDA2	9	130265760	130434123	1:10	0.000720733	4.95825	0.00149295	0.006183
HMGCL:P35914:OID30214:v1	OID30214	HMGCL	Cardiometabolic_II	P35914	1	23801885	23838620	1:1	0.173645	7.97724	0	0.036955
HMGCS1:Q01581:OID30157:v1	OID30157	HMGCS1	Cardiometabolic_II	Q01581	5	43287470	43313512	1:1	0.832807	8.9184	0	0.004641
HMMR:O75330:OID31175:v1	OID31175	HMMR	Oncology_II	O75330	5	163460203	163491941	1:1	0.773158	7.99694	0.00151011	0.003001
HMOX1:P09601:OID20217:v1	OID20217	HMOX1	Cardiometabolic	P09601	22	35380361	35394214	1:10	0.000257422	6.96335	0.0104685	0.004943
HMOX2:P30519:OID20887:v1	OID20887	HMOX2	Neurology	P30519	16	4474690	4510347	1:1	0.0031235	9.46096	0	0.025707
HNF1A:P20823:OID30919:v1	OID30919	HNF1A	Neurology_II	P20823	12	120978543	121002512	1:1	0.901105	6.80841	0	0.003293
HNMT:P50135:OID20975:v1	OID20975	HNMT	Neurology	P50135	2	137964020	138016364	1:1	0.000102972	5.24308	0.0044793	0.011268
HNRNPK:P61978:OID20051:v1	OID20051	HNRNPK	Cardiometabolic	P61978	9	83968083	83980616	1:1	0.0461301	11.4227	0.0029861	0.07601
HNRNPUL1:Q9BUJ2:OID31037:v1	OID31037	HNRNPUL1	Neurology_II	Q9BUJ2	19	41262496	41307787	1:1	0.000480489	5.50832	0	0.07166
HPCAL1:P37235:OID20615:v1	OID20615	HPCAL1	Inflammation	P37235	2	10302889	10427617	1:1	0.000240286	4.53112	0	0.073988
HPGDS:O60760:OID21266:v1	OID21266	HPGDS	Oncology	O60760	4	94298535	94342876	1:1	0.00166472	7.46523	0	0.0034
HPSE:Q9Y251:OID30409:v1	OID30409	HPSE	Cardiometabolic_II	Q9Y251	4	83292461	83335153	1:100	0.00054913	9.36228	0.0135052	0.02933
HRAS:P01112:OID31263:v1	OID31263	HRAS	Oncology_II	P01112	11	532242	537321	1:1	0.530134	7.05436	0.00149295	0.002743
HRC:P23327:OID30211:v1	OID30211	HRC	Cardiometabolic_II	P23327	19	49151198	49155396	1:1	0.000600611	5.31675	0	0.005111
HRG:P04196:OID30770:v1	OID30770	HRG	Inflammation_II	P04196	3	186660216	186678234	1:100000	0.000686412	8.66206	0.004496	0.004453
HS1BP3:Q53T59:OID30243:v1	OID30243	HS1BP3	Cardiometabolic_II	Q53T59	2	20560448	20651130	1:1	0.000326046	7.79259	0	0.071112
HS3ST3B1:Q9Y662:OID21303:v1	OID21303	HS3ST3B1	Oncology	Q9Y662	17	14301081	14349404	1:1	0.000343242	7.54645	0	0.013362
HS6ST1:O60243:OID21441:v1	OID21441	HS6ST1	Oncology	O60243	2	128236716	128318868	1:1	0.000755131	6.3929	0	0.006202
HS6ST2:Q96MM7:OID30481:v1	OID30481	HS6ST2	Inflammation_II	Q96MM7	X	132626015	132961395	1:1	0.000394687	6.00458	0	0.007343
HSBP1:O75506:OID30232:v1	OID30232	HSBP1	Cardiometabolic_II	O75506	16	83719311	83819737	1:1	0.0011669	8.52899	0	0.035313
HSD11B1:P28845:OID20575:v1	OID20575	HSD11B1	Inflammation	P28845	1	209686178	209734949	1:1	0.000240286	6.32162	0	0.004357
HSD17B14:Q9BPX1:OID31098:v1	OID31098	HSD17B14	Neurology_II	Q9BPX1	19	48813018	48836510	1:1	0.0795209	4.82813	0	0.00241
HSD17B3:P37058:OID30145:v1	OID30145	HSD17B3	Cardiometabolic_II	P37058	9	96235306	96302176	1:1	0.706919	9.7472	0	0.011079
HSDL2:Q6YN16:OID30256:v1	OID30256	HSDL2	Cardiometabolic_II	Q6YN16	9	112380080	112472405	1:1	0.00144147	7.74336	0	0.02076
HSP90B1:P14625:OID20829:v1	OID20829	HSP90B1	Neurology	P14625	12	103930107	103953931	1:1	0.80854	6.68793	0.00449646	0.002708
HSPA1A:P0DMV8:OID20718:v1	OID20718	HSPA1A	Inflammation	P0DMV8	6	31815543	31817946	1:10	0.00169916	7.69412	0.00151037	0.079841
HSPA2:P54652:OID31424:v1	OID31424	HSPA2	Oncology_II	P54652	14	64535905	64546173	1:1	0.116965	9.22415	0	0.015224
HSPB1:P04792:OID20230:v1	OID20230	HSPB1	Cardiometabolic	P04792	7	76302673	76304295	1:10	0.000394714	6.76661	0.0179852	0.066673
HSPB6:O14558:OID21408:v1	OID21408	HSPB6	Oncology	O14558	19	35754566	35758079	1:1	0.00041189	3.63305	0	0.006164
HSPG2:P98160:OID20383:v1	OID20383	HSPG2	Cardiometabolic	P98160	1	21822244	21937310	1:1000	0.000240261	4.19244	0.0119444	0.002735
HTR1A:P08908:OID30824:v1	OID30824	HTR1A	Neurology_II	P08908	5	63957874	63962507	1:1	0.540979	7.64982	0	0.001847
HTR1B:P28222:OID30866:v1	OID30866	HTR1B	Neurology_II	P28222	6	77460924	77463491	1:1	0.770206	7.84429	0	0.002922
HTRA2:O43464:OID21471:v1	OID21471	HTRA2	Oncology	O43464	2	74529725	74533332	1:10	0.000377566	8.63495	0	0.068484
HYAL1:Q12794:OID20357:v1	OID20357	HYAL1	Cardiometabolic	Q12794	3	50299890	50312381	1:1000	0.00034323	5.27991	0.01052	0.01051
HYOU1:Q9Y4L1:OID20300:v1	OID20300	HYOU1	Cardiometabolic	Q9Y4L1	11	119044188	119057227	1:100	0.000411876	4.47467	0	0.004295
ICA1:Q05084:OID20484:v1	OID20484	ICA1	Inflammation	Q05084	7	8113184	8262687	1:1	0.0731841	11.1456	0	0.092198
ICAM1:P05362:OID20411:v1	OID20411	ICAM1	Cardiometabolic	P05362	19	10271093	10286615	1:1000	0.000223099	4.96807	0.00897546	0.006188
ICAM2:P13598:OID20248:v1	OID20248	ICAM2	Cardiometabolic	P13598	17	64002594	64020634	1:100	0.000291745	4.84777	0	0.003588
ICAM3:P32942:OID20277:v1	OID20277	ICAM3	Cardiometabolic	P32942	19	10333776	10339661	1:100	0.000274584	3.5889	0	0.00482
ICAM4:Q14773:OID20578:v1	OID20578	ICAM4	Inflammation	Q14773	19	10286955	10288522	1:1	0.000137306	5.11539	0	0.005723
ICAM5:Q9UMF0:OID20145:v1	OID20145	ICAM5	Cardiometabolic	Q9UMF0	19	10289952	10296778	1:10	0.00046336	5.76871	0	0.005626
ICOSLG:O75144:OID21351:v1	OID21351	ICOSLG	Oncology	O75144	21	44217014	44240966	1:1	0.000171621	4.85514	0	0.003092
ID4:P47928:OID31284:v1	OID31284	ID4	Oncology_II	P47928	6	19837370	19842197	1:1	0.898239	6.60186	0	0.007545
IDI2:Q9BXS1:OID20823:v1	OID20823	IDI2	Neurology	Q9BXS1	10	1018910	1025859	1:1	0.822407	7.4357	0	0.003329
IDO1:P14902:OID30230:v1	OID30230	IDO1	Cardiometabolic_II	P14902	8	39902275	39928790	1:1	0.00056629	7.79751	0	0.009317
IDO1:P14902:OID30563:v1	OID30563	IDO1	Inflammation_II	P14902	8	39902275	39928790	1:1	0.000840855	8.45015	0	0.008762
IDO1:P14902:OID31050:v1	OID31050	IDO1	Neurology_II	P14902	8	39902275	39928790	1:1	0.00113258	8.41812	0	0.010514
IDO1:P14902:OID31474:v1	OID31474	IDO1	Oncology_II	P14902	8	39902275	39928790	1:1	0.000772214	8.46	0	0.009515
IDS:P22304:OID20619:v1	OID20619	IDS	Inflammation	P22304	X	149476988	149521096	1:1	0.000463408	2.3603	0	0.005158
IDUA:P35475:OID21468:v1	OID21468	IDUA	Oncology	P35475	4	986997	1004564	1:1	0.000291755	5.21852	0	0.004928
IFI30:P13284:OID31505:v1	OID31505	IFI30	Oncology_II	P13284	19	18173162	18178117	1:1	0.000634932	4.4673	0.0209356	0.015659
IFIT1:P09914:OID31310:v1	OID31310	IFIT1	Oncology_II	P09914	10	89392546	89406487	1:1	0.868603	8.05604	0	0.006204
IFIT3:O14879:OID31283:v1	OID31283	IFIT3	Oncology_II	O14879	10	89327307	89377473	1:1	0.446563	7.11093	0	0.028837
IFNAR1:P17181:OID31491:v1	OID31491	IFNAR1	Oncology_II	P17181	21	33324387	33359864	1:1	0.000600611	5.20133	0	0.00346
IFNG:P01579:OID20495:v1	OID20495	IFNG	Inflammation	P01579	12	68154768	68159740	1:1	0.0815255	22.4183	0	0.002225
IFNGR1:P15260:OID20678:v1	OID20678	IFNGR1	Inflammation	P15260	6	137197485	137219449	1:10	0.000223122	4.20717	0	0.003584
IFNGR2:P38484:OID20941:v1	OID20941	IFNGR2	Neurology	P38484	21	33403413	33479348	1:1	0.000205945	5.63359	0	0.004443
IFNL1:Q8IU54:OID20795:v1	OID20795	IFNL1	Neurology	Q8IU54	19	39296407	39298673	1:1	0.784599	10.6264	0	0.002786
IFNL2:Q8IZJ0:OID30791:v1	OID30791	IFNL2	Neurology_II	Q8IZJ0	19	39268396	39270188	1:1	0.80499	9.46589	0	0.001961
IFNLR1:Q8IU57:OID20506:v1	OID20506	IFNLR1	Inflammation	Q8IU57	1	24154168	24187959	1:1	0.000326102	6.78628	0	0.004178
IFNW1:P05000:OID30129:v1	OID30129	IFNW1	Cardiometabolic_II	P05000	9	21140632	21141832	1:1	0.704259	5.84733	0	0.004427
IFT20:Q8IY31:OID30962:v1	OID30962	IFT20	Neurology_II	Q8IY31	17	28328325	28335489	1:1	0.443594	8.56349	0	0.022214
IGBP1:P78318:OID31059:v1	OID31059	IGBP1	Neurology_II	P78318	X	70133447	70166324	1:1	0.000806535	7.41848	0	0.074189
IGDCC3:Q8IVU1:OID30862:v1	OID30862	IGDCC3	Neurology_II	Q8IVU1	15	65327127	65378002	1:1	0.982685	3.28988	0	0.005256
IGDCC4:Q8TDY8:OID30402:v1	OID30402	IGDCC4	Cardiometabolic_II	Q8TDY8	15	65381484	65422947	1:100	0.000875176	5.54271	0	0.006734
IGF1R:P08069:OID21274:v1	OID21274	IGF1R	Oncology	P08069	15	98648539	98964530	1:1	0.000102972	4.11638	0	0.002948
IGF2BP3:O00425:OID30112:v1	OID30112	IGF2BP3	Cardiometabolic_II	O00425	7	23310209	23470491	1:1	0.889299	7.83937	0	0.003222
IGF2R:P11717:OID21146:v1	OID21146	IGF2R	Neurology	P11717	6	159969082	160113507	1:100	0.000154459	5.19396	0	0.003921
IGFBP1:P08833:OID20246:v1	OID20246	IGFBP1	Cardiometabolic	P08833	7	45888360	45893660	1:100	0.000274584	3.8612	0.00149305	0.003921
IGFBP2:P18065:OID20325:v1	OID20325	IGFBP2	Cardiometabolic	P18065	2	216632828	216664436	1:100	0.000291745	5.60412	0.00149305	0.004387
IGFBP3:P17936:OID20398:v1	OID20398	IGFBP3	Cardiometabolic	P17936	7	45912245	45921874	1:1000	0.000308907	4.48203	0.00149305	0.003368
IGFBP4:P22692:OID21158:v1	OID21158	IGFBP4	Neurology	P22692	17	40443450	40457725	1:100	0.000308917	7.36434	0.0146736	0.007957
IGFBP6:P24592:OID20413:v1	OID20413	IGFBP6	Cardiometabolic	P24592	12	53097436	53102345	1:1000	0.000274584	4.3495	0.0089583	0.001948
IGFBP7:Q16270:OID20236:v1	OID20236	IGFBP7	Cardiometabolic	Q16270	4	57030773	57110385	1:100	0.000223099	5.90875	0	0.004033
IGFBPL1:Q8WX77:OID20155:v1	OID20155	IGFBPL1	Cardiometabolic	Q8WX77	9	38406528	38424454	1:10	0.00034323	6.95351	0	0.002252
IGFL4:Q6B9Z1:OID30500:v1	OID30500	IGFL4	Inflammation_II	Q6B9Z1	19	46039182	46077118	1:1	0.690668	7.35696	0	0.002739
IGHMBP2:P38935:OID30123:v1	OID30123	IGHMBP2	Cardiometabolic_II	P38935	11	68903863	68940602	1:1	0.538199	8.6941	0	0.016125
IGLC2:P0DOY2:OID30740:v1	OID30740	IGLC2	Inflammation_II	P0DOY2	22	22900976	22901437	1:100000	0.0965954	4.13601	0.00149295	0.011301
IGLON5:A6NGN9:OID31169:v1	OID31169	IGLON5	Oncology_II	A6NGN9	19	51311644	51330891	1:1	0.491111	6.33882	0	0.001343
IGSF21:Q96ID5:OID30210:v1	OID30210	IGSF21	Cardiometabolic_II	Q96ID5	1	18107798	18378483	1:1	0.000446168	5.36832	0	0.004301
IGSF3:O75054:OID21312:v1	OID21312	IGSF3	Oncology	O75054	1	116574399	116667755	1:1	0.00041189	4.93124	0	0.003119
IGSF8:Q969P0:OID20167:v1	OID20167	IGSF8	Cardiometabolic	Q969P0	1	160091340	160098943	1:10	0.000223099	5.82276	0	0.013344
IGSF9:Q9P2J2:OID30330:v1	OID30330	IGSF9	Cardiometabolic_II	Q9P2J2	1	159927039	159945613	1:10	0.00102962	6.3634	0	0.003516
IKBKG:Q9Y6K9:OID20544:v1	OID20544	IKBKG	Inflammation	Q9Y6K9	X	154541199	154565046	1:1	0.000308939	5.87927	0	0.133331
IKZF2:Q9UKS7:OID21213:v1	OID21213	IKZF2	Oncology	Q9UKS7	2	212999691	213152427	1:1	0.854843	8.41566	0	0.00376
IL10:P22301:OID20431:v1	OID20431	IL10	Inflammation	P22301	1	206767602	206774541	1:1	0.094089	16.3681	0	0.002229
IL10RA:Q13651:OID20420:v1	OID20420	IL10RA	Inflammation	Q13651	11	117986370	118003037	1:1	0.284103	8.26292	0	0.001723
IL10RB:Q08334:OID20696:v1	OID20696	IL10RB	Inflammation	Q08334	21	33266367	33310187	1:10	0.000223122	4.66366	0	0.003847
IL11:P20809:OID20455:v1	OID20455	IL11	Inflammation	P20809	19	55364382	55370463	1:1	0.84021	7.69166	0	0.00412
IL12A_IL12B:P29459_P29460:OID21327:v1	OID21327	IL12A_IL12B	Oncology	P29459;P29460	3;5	159988835;159314780	159996019;159330487	1:1	0.000480538	6.44206	0	0.004705
IL12B:P29460:OID20666:v1	OID20666	IL12B	Inflammation	P29460	5	159314780	159330487	1:1	0.000223122	3.2823	0	0.004212
IL12RB1:P42701:OID20486:v1	OID20486	IL12RB1	Inflammation	P42701	19	18058995	18098944	1:1	0.201428	10.6585	0	0.004267
IL12RB2:Q99665:OID30422:v1	OID30422	IL12RB2	Inflammation_II	Q99665	1	67307364	67398724	1:1	0.868157	5.88664	0	0.004059
IL13:P35225:OID20430:v1	OID20430	IL13	Inflammation	P35225	5	132656263	132661110	1:1	0.733094	7.60305	0	0.00425
IL13RA1:P78552:OID21504:v1	OID21504	IL13RA1	Oncology	P78552	X	118727133	118794535	1:10	0.000308917	4.75694	0.0150168	0.003521
IL13RA2:Q14627:OID30841:v1	OID30841	IL13RA2	Neurology_II	Q14627	X	115003975	115019977	1:1	0.970827	7.80982	0	0.009008
IL15:P40933:OID20562:v1	OID20562	IL15	Inflammation	P40933	4	141636583	141733987	1:1	0.000274612	6.42977	0	0.003844
IL15RA:Q13261:OID20498:v1	OID20498	IL15RA	Inflammation	Q13261	10	5943639	5978187	1:1	0.573665	9.55471	0	0.001842
IL16:Q14005:OID20633:v1	OID20633	IL16	Inflammation	Q14005	15	81159575	81314058	1:1	0.000188796	5.10802	0	0.027709
IL17A:Q16552:OID20469:v1	OID20469	IL17A	Inflammation	Q16552	6	52186375	52190638	1:1	0.590107	7.94524	0.00151037	0.004262
IL17C:Q9P0M4:OID20477:v1	OID20477	IL17C	Inflammation	Q9P0M4	16	88638572	88640468	1:1	0.00978306	8.20381	0	0.014993
IL17D:Q8TAD2:OID20481:v1	OID20481	IL17D	Inflammation	Q8TAD2	13	20702127	20723098	1:1	0.000326102	7.31513	0	0.003205
IL17F:Q96PD4:OID20456:v1	OID20456	IL17F	Inflammation	Q96PD4	6	52236681	52244500	1:1	0.583379	8.01172	0	0.002131
IL17RA:Q96F46:OID21089:v1	OID21089	IL17RA	Neurology	Q96F46	22	17084954	17115694	1:100	0.000326079	5.60166	0	0.006037
IL17RB:Q9NRM6:OID20585:v1	OID20585	IL17RB	Inflammation	Q9NRM6	3	53846568	53865794	1:1	0.000308939	5.26763	0.0119971	0.003645
IL18:Q14116:OID20694:v1	OID20694	IL18	Inflammation	Q14116	11	112143253	112164096	1:10	0.000137306	5.46657	0.00751751	0.016303
IL18BP:O95998:OID20348:v1	OID20348	IL18BP	Cardiometabolic	O95998	11	71998613	72005715	1:1000	0.000240261	5.51815	0.00149305	0.003898
IL18R1:Q13478:OID20652:v1	OID20652	IL18R1	Inflammation	Q13478	2	102311529	102398777	1:1	0.00010298	2.84087	0	0.004361
IL18RAP:O95256:OID20900:v1	OID20900	IL18RAP	Neurology	O95256	2	102418689	102452565	1:1	0.00188783	6.09305	0.00598957	0.002819
IL19:Q9UHD0:OID20158:v1	OID20158	IL19	Cardiometabolic	Q9UHD0	1	206770764	206842981	1:10	0.0032092	6.12254	0.0254677	0.002768
IL1A:P01583:OID20488:v1	OID20488	IL1A	Inflammation	P01583	2	112773925	112784493	1:1	0.929236	7.80499	0	0.002333
IL1B:P01584:OID20427:v1	OID20427	IL1B	Inflammation	P01584	2	112829751	112836816	1:1	0.211125	10.4139	0.00449677	0.048236
IL1R1:P14778:OID21116:v1	OID21116	IL1R1	Neurology	P14778	2	102064544	102179874	1:100	0.000257431	4.35195	0.0014931	0.00479
IL1R2:P27930:OID20757:v1	OID20757	IL1R2	Inflammation	P27930	2	101991960	102028544	1:10	0.000120143	3.83667	0.00598998	0.003753
IL1RAP:Q9NPH3:OID21126:v1	OID21126	IL1RAP	Neurology	Q9NPH3	3	190514051	190659750	1:100	0.000308917	5.14731	0	0.004206
IL1RL1:Q01638:OID20250:v1	OID20250	IL1RL1	Cardiometabolic	Q01638	2	102311502	102352037	1:100	0.000566329	3.47361	0.0029861	0.005049
IL1RL2:Q9HB29:OID20487:v1	OID20487	IL1RL2	Inflammation	Q9HB29	2	102187006	102240002	1:1	0.000154469	7.16259	0	0.00543
IL1RN:P18510:OID20700:v1	OID20700	IL1RN	Inflammation	P18510	2	113107214	113134016	1:10	0.00259165	4.8846	0.00600714	0.011562
IL2:P60568:OID20419:v1	OID20419	IL2	Inflammation	P60568	4	122451470	122456725	1:1	0.970359	5.86698	0	0.006246
IL20:Q9NYY1:OID20453:v1	OID20453	IL20	Inflammation	Q9NYY1	1	206865623	206869223	1:1	0.697583	8.359	0	0.002667
IL20RA:Q9UHF4:OID20422:v1	OID20422	IL20RA	Inflammation	Q9UHF4	6	136999971	137045180	1:1	0.470925	8.56596	0	0.003104
IL20RB:Q6UXL0:OID30461:v1	OID30461	IL20RB	Inflammation_II	Q6UXL0	3	136946230	137011085	1:1	0.985929	9.03253	0	0.002883
IL21R:Q9HBE5:OID30441:v1	OID30441	IL21R	Inflammation_II	Q9HBE5	16	27402174	27452042	1:1	0.853091	5.89401	0	0.002235
IL22:Q9GZX6:OID31407:v1	OID31407	IL22	Oncology_II	Q9GZX6	12	68248242	68253604	1:1	0.00746474	7.38403	0	0.003271
IL22RA1:Q8N6P7:OID20449:v1	OID20449	IL22RA1	Inflammation	Q8N6P7	1	24119771	24143140	1:1	0.232493	10.12	0	0.003896
IL24:Q13007:OID20440:v1	OID20440	IL24	Inflammation	Q13007	1	206897443	206904139	1:1	0.9303	9.8163	0	0.004031
IL25:Q9H293:OID31243:v1	OID31243	IL25	Oncology_II	Q9H293	14	23372809	23376403	1:1	0.829375	8.02649	0.00298589	0.003668
IL2RA:P01589:OID20267:v1	OID20267	IL2RA	Cardiometabolic	P01589	10	6010689	6062370	1:100	0.000858074	4.33968	0.0180367	0.003097
IL2RB:P14784:OID20450:v1	OID20450	IL2RB	Inflammation	P14784	22	37125843	37175054	1:1	0.785579	9.03675	0	0.002828
IL2RG:P31785:OID31361:v1	OID31361	IL2RG	Oncology_II	P31785	X	71107404	71112108	1:1	0.257216	7.62028	0	0.002378
IL3:P08700:OID31229:v1	OID31229	IL3	Oncology_II	P08700	5	132060655	132063204	1:1	0.974757	12.463	0	0.002835
IL31:Q6EBC2:OID30487:v1	OID30487	IL31	Inflammation_II	Q6EBC2	12	122172029	122174221	1:1	0.871933	8.03634	0	0.003791
IL31RA:Q8NI17:OID30475:v1	OID30475	IL31RA	Inflammation_II	Q8NI17	5	55851357	55922854	1:1	0.239077	7.86399	0.00300305	0.003907
IL32:P24001:OID20605:v1	OID20605	IL32	Inflammation	P24001	16	3065297	3082192	1:1	0.000223122	6.76169	0	0.003421
IL33:O95760:OID20428:v1	OID20428	IL33	Inflammation	O95760	9	6215786	6257983	1:1	0.879033	7.74089	0	0.004168
IL34:Q6ZMJ4:OID20809:v1	OID20809	IL34	Neurology	Q6ZMJ4	16	70579895	70660682	1:1	0.37978	9.20689	0.00151026	0.002038
IL36A:Q9UHA7:OID30472:v1	OID30472	IL36A	Inflammation_II	Q9UHA7	2	113005459	113008044	1:1	0.928356	5.84733	0	0.003298
IL36G:Q9NZH8:OID30551:v1	OID30551	IL36G	Inflammation_II	Q9NZH8	2	112973203	112985658	1:1	0.531094	9.22662	0.00300305	0.003152
IL3RA:P26951:OID20461:v1	OID20461	IL3RA	Inflammation	P26951	X	1336616	1382689	1:1	0.306913	8.42551	0	0.003755
IL4:P05112:OID20426:v1	OID20426	IL4	Inflammation	P05112	5	132673986	132682678	1:1	0.899818	11.5341	0	0.00317
IL4R:P24394:OID20576:v1	OID20576	IL4R	Inflammation	P24394	16	27313668	27364778	1:1	0.000188796	7.44309	0	0.018123
IL5:P05113:OID20472:v1	OID20472	IL5	Inflammation	P05113	5	132541445	132556838	1:1	0.71842	12.5646	0	0.002362
IL5RA:Q01344:OID20601:v1	OID20601	IL5RA	Inflammation	Q01344	3	3066324	3126613	1:1	0.000154469	5.20379	0	0.0042
IL6:P05231:OID20101:v1	OID20101	IL6	Cardiometabolic	P05231	7	22725884	22732002	1:1	0.00495967	11.8534	0	0.005916
IL6:P05231:OID20563:v1	OID20563	IL6	Inflammation	P05231	7	22725884	22732002	1:1	0.0187251	13.5251	0	0.005424
IL6:P05231:OID20911:v1	OID20911	IL6	Neurology	P05231	7	22725884	22732002	1:1	0.000943914	8.81487	0	0.006104
IL6:P05231:OID21276:v1	OID21276	IL6	Oncology	P05231	7	22725884	22732002	1:1	0.000617835	7.63997	0	0.006337
IL6R:P08887:OID20385:v1	OID20385	IL6R	Cardiometabolic	P08887	1	154405193	154469450	1:1000	0.000240261	5.32166	0.0119787	0.004394
IL6ST:P40189:OID20147:v1	OID20147	IL6ST	Cardiometabolic	P40189	5	55935095	55995022	1:10	0.000411876	5.59675	0	0.00765
IL7:P13232:OID20535:v1	OID20535	IL7	Inflammation	P13232	8	78675743	78805523	1:1	0.00173349	6.60432	0	0.04245
IL7R:P16871:OID21136:v1	OID21136	IL7R	Neurology	P16871	5	35852695	35879603	1:100	0.000223107	7.28315	0	0.004731
IL9:P15248:OID31298:v1	OID31298	IL9	Oncology_II	P15248	5	135892246	135895841	1:1	0.893932	7.33728	0	0.002347
ILKAP:Q9H0C8:OID20855:v1	OID20855	ILKAP	Neurology	Q9H0C8	2	238170402	238203708	1:1	0.1455	10.7253	0.00151026	0.06378
IMMT:Q16891:OID31397:v1	OID31397	IMMT	Oncology_II	Q16891	2	86143932	86195472	1:1	0.00193912	8.25307	0	0.013224
IMPA1:P29218:OID20907:v1	OID20907	IMPA1	Neurology	P29218	8	81656914	81686331	1:1	0.0145191	8.61277	0	0.070642
IMPACT:Q9P2X3:OID31112:v1	OID31112	IMPACT	Neurology_II	Q9P2X3	18	24426634	24453531	1:1	0.000446168	6.00704	0	0.092164
IMPG1:Q17R60:OID30814:v1	OID30814	IMPG1	Neurology_II	Q17R60	6	75921114	76072678	1:1	0.607303	6.46665	0	0.004041
ING1:Q9UK53:OID20853:v1	OID20853	ING1	Neurology	Q9UK53	13	110712736	110723339	1:1	0.221391	10.1792	0.0014931	0.068176
INHBB:P09529:OID30625:v1	OID30625	INHBB	Inflammation_II	P09529	2	120346136	120351803	1:10	0.0134194	6.95351	0	0.007219
INHBC:P55103:OID21093:v1	OID21093	INHBC	Neurology	P55103	12	57434784	57452062	1:100	0.000257431	5.96035	0	0.005483
INPP1:P49441:OID21345:v1	OID21345	INPP1	Oncology	P49441	2	190343570	190371665	1:1	0.000566349	8.09052	0	0.054623
INPP5D:Q92835:OID30259:v1	OID30259	INPP5D	Cardiometabolic_II	Q92835	2	233059967	233207903	1:1	0.000377527	6.29949	0	0.098327
INPP5J:Q15735:OID30975:v1	OID30975	INPP5J	Neurology_II	Q15735	22	31122731	31134697	1:1	0.117153	8.04127	0	0.012358
INPPL1:O15357:OID21314:v1	OID21314	INPPL1	Oncology	O15357	11	72223701	72239147	1:1	0.000634997	7.88614	0	0.123601
INSL3:P51460:OID31129:v1	OID31129	INSL3	Neurology_II	P51460	19	17816512	17821574	1:1	0.399389	5.7294	0	0.018281
INSL4:Q14641:OID31370:v1	OID31370	INSL4	Oncology_II	Q14641	9	5231419	5235304	1:1	0.211364	7.28807	0	0.002339
INSL5:Q9Y5Q6:OID31448:v1	OID31448	INSL5	Oncology_II	Q9Y5Q6	1	66797740	66801276	1:1	0.00140715	5.18905	0	0.003266
INSR:P06213:OID30566:v1	OID30566	INSR	Inflammation_II	P06213	19	7112255	7294414	1:1	0.0743385	6.0439	0	0.003151
IPCEF1:Q8WWN9:OID20977:v1	OID20977	IPCEF1	Neurology	Q8WWN9	6	154154496	154356803	1:1	0.000360404	7.87137	0.0014931	0.076958
IQGAP2:Q13576:OID21361:v1	OID21361	IQGAP2	Oncology	Q13576	5	76403285	76708132	1:1	0.00907874	12.3588	0	0.067609
IRAG2:Q12912:OID20085:v1	OID20085	IRAG2	Cardiometabolic	Q12912	12	25004342	25108335	1:1	0.0129741	11.3633	0	0.111152
IRAK1:P51617:OID20485:v1	OID20485	IRAK1	Inflammation	P51617	X	154010506	154019902	1:1	0.000532061	8.81733	0	0.108313
IRAK4:Q9NWZ3:OID20577:v1	OID20577	IRAK4	Inflammation	Q9NWZ3	12	43758944	43789543	1:1	0.000223122	6.5994	0	0.094865
ISLR2:Q6UXK2:OID20889:v1	OID20889	ISLR2	Neurology	Q6UXK2	15	74100311	74138540	1:1	0.0100741	10.5572	0.0162353	0.004047
ISM1:B1AKI9:OID20538:v1	OID20538	ISM1	Inflammation	B1AKI9	20	13221274	13300651	1:1	0.000343265	5.03682	0	0.005648
ISM2:Q6H9L7:OID30365:v1	OID30365	ISM2	Cardiometabolic_II	Q6H9L7	14	77474394	77498816	1:100	0.79025	11.0961	0	0.004793
IST1:P53990:OID31497:v1	OID31497	IST1	Oncology_II	P53990	16	71845996	71931199	1:1	0.0010811	10.4584	0.00597179	0.073606
ITGA11:Q9UKX5:OID20581:v1	OID20581	ITGA11	Inflammation	Q9UKX5	15	68296532	68432163	1:1	0.000154469	6.15449	0	0.008207
ITGA2:P17301:OID30570:v1	OID30570	ITGA2	Inflammation_II	P17301	5	52989340	53094779	1:10	0.000720733	6.40273	0	0.009078
ITGA5:P08648:OID21139:v1	OID21139	ITGA5	Neurology	P08648	12	54395261	54419266	1:100	0.000343242	5.27991	0	0.006282
ITGA6:P23229:OID20528:v1	OID20528	ITGA6	Inflammation	P23229	2	172427354	172506459	1:1	0.01198	8.93073	0	0.03072
ITGAL:P20701:OID30537:v1	OID30537	ITGAL	Inflammation_II	P20701	16	30472658	30523567	1:1	0.000875176	11.3188	0	0.02345
ITGAM:P11215:OID21071:v1	OID21071	ITGAM	Neurology	P11215	16	31259967	31332892	1:100	0.000343242	6.69776	0	0.010888
ITGAV:P06756:OID21416:v1	OID21416	ITGAV	Oncology	P06756	2	186590056	186680901	1:1	0.000600673	3.19646	0	0.003704
ITGAX:P20702:OID31325:v1	OID31325	ITGAX	Oncology_II	P20702	16	31355134	31382999	1:1	0.620637	10.0385	0	0.002273
ITGB1:P05556:OID20376:v1	OID20376	ITGB1	Cardiometabolic	P05556	10	32887273	33005792	1:1000	0.000188776	5.6557	0.00748241	0.010935
ITGB1BP1:O14713:OID21268:v1	OID21268	ITGB1BP1	Oncology	O14713	2	9403475	9423528	1:1	0.519908	10.2311	0	0.012439
ITGB1BP2:Q9UKP3:OID20112:v1	OID20112	ITGB1BP2	Cardiometabolic	Q9UKP3	X	71301750	71305371	1:1	0.00271152	7.28561	0	0.082248
ITGB2:P05107:OID20315:v1	OID20315	ITGB2	Cardiometabolic	P05107	21	44885953	44931989	1:100	0.000326068	4.00596	0.0164579	0.010495
ITGB5:P18084:OID21522:v1	OID21522	ITGB5	Oncology	P18084	3	124761948	124901418	1:10	0.000205945	7.96986	0	0.02429
ITGB6:P18564:OID20493:v1	OID20493	ITGB6	Inflammation	P18564	2	160099667	160200313	1:1	0.000429081	8.32204	0	0.002793
ITGB7:P26010:OID21393:v1	OID21393	ITGB7	Oncology	P26010	12	53191323	53207282	1:1	0.000257431	3.76062	0	0.004244
ITGBL1:O95965:OID30408:v1	OID30408	ITGBL1	Cardiometabolic_II	O95965	13	101452593	101720856	1:100	0.000840855	6.72234	0	0.005601
ITIH1:P19827:OID30722:v1	OID30722	ITIH1	Inflammation_II	P19827	3	52777595	52792068	1:100000	0.362134	4.62684	0	0.006416
ITIH3:Q06033:OID20352:v1	OID20352	ITIH3	Cardiometabolic	Q06033	3	52794768	52809009	1:1000	0.000514845	6.84038	0.00149305	0.006424
ITIH4:Q14624:OID30762:v1	OID30762	ITIH4	Inflammation_II	Q14624	3	52812962	52830688	1:100000	0.000755054	5.01963	0	0.007674
ITIH5:Q86UX2:OID31430:v1	OID31430	ITIH5	Oncology_II	Q86UX2	10	7559270	7666998	1:1	0.814051	8.43537	0	0.001988
ITM2A:O43736:OID20504:v1	OID20504	ITM2A	Inflammation	O43736	X	79360384	79367667	1:1	0.000343265	11.3509	0	0.031047
ITPA:Q9BY32:OID30082:v1	OID30082	ITPA	Cardiometabolic_II	Q9BY32	20	3208868	3223870	1:1	0.582884	6.10288	0	0.048236
ITPR1:Q14643:OID30216:v1	OID30216	ITPR1	Cardiometabolic_II	Q14643	3	4493345	4847506	1:1	0.0152384	9.04907	0	0.010579
ITPRIP:Q8IWB1:OID30860:v1	OID30860	ITPRIP	Neurology_II	Q8IWB1	10	104309698	104338465	1:1	0.820452	7.80491	0	0.003197
IVD:P26440:OID20833:v1	OID20833	IVD	Neurology	P26440	15	40405485	40435947	1:1	0.523203	12.1903	0	0.00478
IZUMO1:Q8IYV9:OID31159:v1	OID31159	IZUMO1	Oncology_II	Q8IYV9	19	48740852	48746909	1:1	0.694838	7.4357	0	0.004376
JAM2:P57087:OID21064:v1	OID21064	JAM2	Neurology	P57087	21	25639258	25717562	1:10	0.000326079	4.45012	0	0.014456
JAM3:Q9BX67:OID30586:v1	OID30586	JAM3	Inflammation_II	Q9BX67	11	134069071	134152001	1:10	0.000755054	9.27595	0	0.024922
JCHAIN:P01591:OID20494:v1	OID20494	JCHAIN	Inflammation	P01591	4	70655541	70681817	1:1	0.274286	14.8086	0	0.002468
JMJD1C:Q15652:OID31172:v1	OID31172	JMJD1C	Oncology_II	Q15652	10	63167221	63521850	1:1	0.84173	7.71628	0	0.002103
JPT2:Q9H910:OID31520:v1	OID31520	JPT2	Oncology_II	Q9H910	16	1678256	1702280	1:1	0.000875176	6.10533	0	0.082706
JUN:P05412:OID20424:v1	OID20424	JUN	Inflammation	P05412	1	58776845	58784048	1:1	0.754583	8.41319	0	0.006907
KAZALD1:Q96I82:OID21339:v1	OID21339	KAZALD1	Oncology	Q96I82	10	101061989	101068131	1:1	0.000291755	5.2971	0	0.001928
KAZN:Q674X7:OID31481:v1	OID31481	KAZN	Oncology_II	Q674X7	1	13892792	15118043	1:1	0.00514809	6.40519	0	0.113404
KCNC4:Q03721:OID30813:v1	OID30813	KCNC4	Neurology_II	Q03721	1	110210314	110283100	1:1	0.722329	6.64858	0	0.002176
KCNH2:Q12809:OID30899:v1	OID30899	KCNH2	Neurology_II	Q12809	7	150944961	150978321	1:1	0.794711	5.18414	0	0.002166
KCNIP4:Q6PIL6:OID20813:v1	OID20813	KCNIP4	Neurology	Q6PIL6	4	20728606	21948772	1:1	0.867148	7.75567	0	0.003555
KCTD5:Q9NXV2:OID31148:v1	OID31148	KCTD5	Neurology_II	Q9NXV2	16	2682523	2709030	1:1	0.00187047	6.39782	0.0165425	0.040834
KDM3A:Q9Y4C1:OID30426:v1	OID30426	KDM3A	Inflammation_II	Q9Y4C1	2	86440647	86492716	1:1	0.814995	6.68792	0	0.002625
KDR:P35968:OID21497:v1	OID21497	KDR	Oncology	P35968	4	55078481	55125595	1:10	0.000223107	4.35932	0	0.005334
KEL:P23276:OID20881:v1	OID20881	KEL	Neurology	P23276	7	142941114	142962363	1:1	0.000360404	7.36926	0	0.03126
KHDC3L:Q587J8:OID31245:v1	OID31245	KHDC3L	Oncology_II	Q587J8	6	73362658	73364171	1:1	0.784261	7.35696	0	0.003234
KHK:P50053:OID30241:v1	OID30241	KHK	Cardiometabolic_II	P50053	2	27086747	27100762	1:1	0.000429008	4.58266	0	0.022636
KIAA0319:Q5VV43:OID31094:v1	OID31094	KIAA0319	Neurology_II	Q5VV43	6	24544104	24646191	1:1	0.000583451	5.8719	0	0.007304
KIAA1549:Q9HCM3:OID31307:v1	OID31307	KIAA1549	Oncology_II	Q9HCM3	7	138831381	138981389	1:1	0.803497	12.9144	0	0.004222
KIAA1549L:Q6ZVL6:OID31312:v1	OID31312	KIAA1549L	Oncology_II	Q6ZVL6	11	33376108	33674102	1:1	0.985328	7.66705	0	0.004063
KIAA2013:Q8IYS2:OID31392:v1	OID31392	KIAA2013	Oncology_II	Q8IYS2	1	11919591	11926428	1:1	0.577479	6.01195	0	0.003644
KIF1C:O43896:OID30163:v1	OID30163	KIF1C	Cardiometabolic_II	O43896	17	4997950	5028401	1:1	0.0573841	6.75677	0	0.016646
KIF20B:Q96Q89:OID30816:v1	OID30816	KIF20B	Neurology_II	Q96Q89	10	89701590	89774939	1:1	0.56569	13.0781	0	0.003265
KIF22:Q14807:OID30175:v1	OID30175	KIF22	Cardiometabolic_II	Q14807	16	29790727	29805385	1:1	0.0745959	12.0169	0	0.029409
KIFBP:Q96EK5:OID21320:v1	OID21320	KIFBP	Oncology	Q96EK5	10	68988803	69043544	1:1	0.00207661	8.9825	0	0.073003
KIR2DL2:P43627:OID31431:v1	OID31431	KIR2DL2	Oncology_II	P43627	19	54754693	54769187	1:1	0.00169887	9.17483	0	0.003341
KIR2DL3:P43628:OID21196:v1	OID21196	KIR2DL3	Oncology	P43628	19	54738513	54753052	1:1	0.00507998	8.79268	0	0.003579
KIR2DS4:P43632:OID31432:v1	OID31432	KIR2DS4	Oncology_II	P43632	19	54832676	54848569	1:1	0.342794	4.80113	0	0.004648
KIR3DL1:P43629:OID21185:v1	OID21185	KIR3DL1	Oncology	P43629	19	54816468	54830778	1:1	0.271453	11.2916	0	0.003712
KIR3DL2:P43630:OID31191:v1	OID31191	KIR3DL2	Oncology_II	P43630	19	54850443	54867207	1:1	0.350499	7.20196	0	0.000901
KIRREL1:Q96J84:OID30806:v1	OID30806	KIRREL1	Neurology_II	Q96J84	1	157993273	158100262	1:1	0.796753	6.30687	0	0.002063
KIRREL2:Q6UWL6:OID20873:v1	OID20873	KIRREL2	Neurology	Q6UWL6	19	35855861	35867136	1:1	0.0105547	10.7599	0	0.003504
KIT:P10721:OID20370:v1	OID20370	KIT	Cardiometabolic	P10721	4	54657267	54740783	1:1000	0.00034323	5.10557	0.00449631	0.005334
KITLG:P21583:OID20196:v1	OID20196	KITLG	Cardiometabolic	P21583	12	88492793	88580851	1:10	0.000394714	6.08322	0	0.00385
KLB:Q86Z14:OID20888:v1	OID20888	KLB	Neurology	Q86Z14	4	39406930	39451533	1:1	0.176255	10.1867	0	0.003893
KLF4:O43474:OID30808:v1	OID30808	KLF4	Neurology_II	O43474	9	107484852	107490482	1:1	0.0921166	10.5078	0	0.042803
KLHL41:O60662:OID30986:v1	OID30986	KLHL41	Neurology_II	O60662	2	169509702	169526258	1:1	0.180475	9.054	0	0.002514
KLK1:P06870:OID21499:v1	OID21499	KLK1	Oncology	P06870	19	50819146	50823787	1:10	0.00145878	4.89933	0.0135066	0.003013
KLK10:O43240:OID21523:v1	OID21523	KLK10	Oncology	O43240	19	51012739	51020175	1:10	0.000326079	9.35735	0.00300336	0.006667
KLK11:Q9UBX7:OID21518:v1	OID21518	KLK11	Oncology	Q9UBX7	19	51022216	51028039	1:10	0.000429052	4.88214	0.00899293	0.00353
KLK12:Q9UKR0:OID21201:v1	OID21201	KLK12	Oncology	Q9UKR0	19	51029092	51035230	1:1	0.333785	6.924	0	0.00317
KLK13:Q9UKR3:OID21291:v1	OID21291	KLK13	Oncology	Q9UKR3	19	51055626	51065114	1:1	0.000514862	4.37404	0.0179687	0.00932
KLK14:Q9P0G3:OID21407:v1	OID21407	KLK14	Oncology	Q9P0G3	19	51077495	51084245	1:1	0.000446214	6.58957	0	0.008563
KLK15:Q9H2R5:OID31427:v1	OID31427	KLK15	Oncology_II	Q9H2R5	19	50825289	50837213	1:1	0.00787658	7.39141	0.00149295	0.001584
KLK3:P07288:OID30364:v1	OID30364	KLK3	Cardiometabolic_II	P07288	19	50854915	50860764	1:100	0.45226	5.53288	0.00151011	0.008606
KLK4:Q9Y5K2:OID21391:v1	OID21391	KLK4	Oncology	Q9Y5K2	19	50906351	50911395	1:1	0.000343242	3.30437	0	0.0023
KLK6:Q92876:OID21526:v1	OID21526	KLK6	Oncology	Q92876	19	50958631	50969673	1:10	0.000257431	5.24553	0.0014931	0.024106
KLK7:P49862:OID30652:v1	OID30652	KLK7	Inflammation_II	P49862	19	50976468	50984099	1:10	0.00715585	5.94315	0.0224972	0.009698
KLK8:O60259:OID21517:v1	OID21517	KLK8	Oncology	O60259	19	50996007	51002711	1:10	0.000326079	4.55566	0.0344958	0.01468
KLKB1:P03952:OID30760:v1	OID30760	KLKB1	Inflammation_II	P03952	4	186226438	186258471	1:100000	0.000703573	4.54093	0.0165254	0.004212
KLRB1:Q12918:OID20629:v1	OID20629	KLRB1	Inflammation	Q12918	12	9594551	9607916	1:1	0.00010298	3.0395	0	0.003795
KLRC1:P26715:OID30855:v1	OID30855	KLRC1	Neurology_II	P26715	12	10442264	10454685	1:1	0.631568	8.99976	0	0.003405
KLRD1:Q13241:OID20632:v1	OID20632	KLRD1	Inflammation	Q13241	12	10226058	10329608	1:1	0.000154469	3.42946	0	0.003012
KLRF1:Q9NZS2:OID30464:v1	OID30464	KLRF1	Inflammation_II	Q9NZS2	12	9827481	9845007	1:1	0.000858016	6.27491	0	0.004403
KLRK1:P26718:OID31082:v1	OID31082	KLRK1	Neurology_II	P26718	12	10372353	10391874	1:1	0.000446168	6.66825	0	0.001712
KRT14:P02533:OID20800:v1	OID20800	KRT14	Neurology	P02533	17	41582279	41586895	1:1	0.962707	19.8607	0.0313894	0.004685
KRT17:Q04695:OID30092:v1	OID30092	KRT17	Cardiometabolic_II	Q04695	17	41619442	41624842	1:1	0.936301	12.3293	0	0.003526
KRT18:P05783:OID21296:v1	OID21296	KRT18	Oncology	P05783	12	52948871	52952906	1:1	6.86483e-05	6.75431	0	0.0059
KRT19:P08727:OID20596:v1	OID20596	KRT19	Inflammation	P08727	17	41523617	41528308	1:1	0.000257449	10.2015	0.00151037	0.001294
KRT5:P13647:OID20860:v1	OID20860	KRT5	Neurology	P13647	12	52514575	52520530	1:1	0.146393	12.7357	0	0.018115
KRT6C:P48668:OID30169:v1	OID30169	KRT6C	Cardiometabolic_II	P48668	12	52468516	52473805	1:1	0.975152	7.68674	0	0.003978
KRT8:P05787:OID30865:v1	OID30865	KRT8	Neurology_II	P05787	12	52897187	52949954	1:1	0.697	9.28828	0	0.004354
KYAT1:Q16773:OID20232:v1	OID20232	KYAT1	Cardiometabolic	Q16773	9	128832942	128882494	1:10	0.000377553	6.77644	0.00149305	0.064429
KYNU:Q16719:OID20669:v1	OID20669	KYNU	Inflammation	Q16719	2	142877657	143055833	1:1	0.000240286	3.3289	0	0.010812
L1CAM:P32004:OID21484:v1	OID21484	L1CAM	Oncology	P32004	X	153861514	153886173	1:10	0.000360404	4.7373	0	0.010681
L3HYPDH:Q96EM0:OID30314:v1	OID30314	L3HYPDH	Cardiometabolic_II	Q96EM0	14	59460363	59484408	1:10	0.00149295	16.5106	0	0.041448
LACRT:Q9GZZ8:OID31367:v1	OID31367	LACRT	Oncology_II	Q9GZZ8	12	54630811	54634895	1:1	0.0718331	6.37324	0.00302021	0.010146
LACTB2:Q53H82:OID20150:v1	OID20150	LACTB2	Cardiometabolic	Q53H82	8	70635318	70669185	1:10	0.000600652	6.29949	0	0.077403
LAG3:P18627:OID21315:v1	OID21315	LAG3	Oncology	P18627	12	6772512	6778455	1:1	0.000429052	5.83259	0	0.003454
LAIR1:Q6GTX8:OID20737:v1	OID20737	LAIR1	Inflammation	Q6GTX8	19	54351384	54370558	1:10	0.000137306	4.00596	0.00449677	0.003128
LAIR2:Q6ISS4:OID20965:v1	OID20965	LAIR2	Neurology	Q6ISS4	19	54497879	54510687	1:1	0.0213668	5.75397	0	0.001838
LAMA1:P25391:OID30057:v1	OID30057	LAMA1	Cardiometabolic_II	P25391	18	6941742	7117797	1:1	0.93546	5.10803	0	0.003364
LAMA4:Q16363:OID20769:v1	OID20769	LAMA4	Inflammation	Q16363	6	112107931	112254939	1:10	0.000205959	4.49921	0	0.008138
LAMB1:P07942:OID30280:v1	OID30280	LAMB1	Cardiometabolic_II	P07942	7	107923799	108003213	1:1	0.00053197	5.13258	0	0.002165
LAMP1:P11279:OID30416:v1	OID30416	LAMP1	Cardiometabolic_II	P11279	13	113297239	113323672	1:100	0.00638364	5.90138	0.0254659	0.006519
LAMP2:P13473:OID21035:v1	OID21035	LAMP2	Neurology	P13473	X	120426148	120469365	1:10	0.00175053	4.65384	0.036006	0.003907
LAMP3:Q9UQV4:OID20638:v1	OID20638	LAMP3	Inflammation	Q9UQV4	3	183122215	183163839	1:1	0.000154469	4.01577	0.0014932	0.005616
LAMTOR5:O43504:OID31396:v1	OID31396	LAMTOR5	Oncology_II	O43504	1	110401249	110407942	1:1	0.198819	11.0516	0	0.022183
LAP3:P28838:OID20436:v1	OID20436	LAP3	Inflammation	P28838	4	17577198	17607972	1:1	0.0571536	10.745	0	0.03584
LARP1:Q6PKG0:OID31372:v1	OID31372	LARP1	Oncology_II	Q6PKG0	5	154682986	154817605	1:1	0.284106	7.16505	0	0.054834
LAT:O43561:OID20640:v1	OID20640	LAT	Inflammation	O43561	16	28984826	28990784	1:1	0.000205959	8.48218	0	0.051682
LAT2:Q9GZY6:OID21292:v1	OID21292	LAT2	Oncology	Q9GZY6	7	74199652	74229834	1:1	0.000274593	10.9502	0	0.111758
LATS1:O95835:OID30523:v1	OID30523	LATS1	Inflammation_II	O95835	6	149658153	149718105	1:1	0.0494217	10.4608	0	0.061578
LAYN:Q6UX15:OID20970:v1	OID20970	LAYN	Neurology	Q6UX15	11	111540280	111561745	1:1	0.000137297	6.30441	0.0014931	0.004731
LBP:P18428:OID20355:v1	OID20355	LBP	Cardiometabolic	P18428	20	38346482	38377013	1:1000	0.000995366	14.7887	0.00149305	0.003399
LBR:Q14739:OID21034:v1	OID21034	LBR	Neurology	Q14739	1	225401502	225428925	1:10	0.000480538	7.12077	0	0.068102
LCAT:P04180:OID30677:v1	OID30677	LCAT	Inflammation_II	P04180	16	67939750	67944131	1:1000	0.000720733	5.63605	0	0.006241
LCN15:Q6UWW0:OID31032:v1	OID31032	LCN15	Neurology_II	Q6UWW0	9	136759634	136766255	1:1	0.00157875	5.88664	0	0.002758
LCN2:P80188:OID20392:v1	OID20392	LCN2	Cardiometabolic	P80188	9	128149071	128153453	1:1000	0.00439334	4.77903	0.0329501	0.012808
LCP1:P13796:OID30367:v1	OID30367	LCP1	Cardiometabolic_II	P13796	13	46125920	46211871	1:100	0.000703573	8.60292	0	0.004438
LDLR:P01130:OID20240:v1	OID20240	LDLR	Cardiometabolic	P01130	19	11089462	11133820	1:100	0.000257422	4.93861	0.0147246	0.004604
LDLRAP1:Q5SW96:OID31068:v1	OID31068	LDLRAP1	Neurology_II	Q5SW96	1	25543606	25568886	1:1	0.0520644	12.3936	0	0.064944
LECT2:O14960:OID30320:v1	OID30320	LECT2	Cardiometabolic_II	O14960	5	135922279	135954983	1:10	0.000789374	6.93138	0	0.007527
LEFTY2:O00292:OID21454:v1	OID21454	LEFTY2	Oncology	O00292	1	225936598	225941383	1:1	0.000583511	6.53548	0.0014931	0.005217
LEG1:Q6P5S2:OID30608:v1	OID30608	LEG1	Inflammation_II	Q6P5S2	6	127519455	127591820	1:10	0.00262553	5.03191	0.030082	0.008411
LELP1:Q5T871:OID30845:v1	OID30845	LELP1	Neurology_II	Q5T871	1	153203430	153205120	1:1	0.747246	10.7797	0	0.000833
LEO1:Q8WVC0:OID30991:v1	OID30991	LEO1	Neurology_II	Q8WVC0	15	51938025	51971778	1:1	0.587861	4.69803	0	0.006817
LEP:P41159:OID20187:v1	OID20187	LEP	Cardiometabolic	P41159	7	128241278	128257629	1:10	0.00188776	6.33145	0	0.003095
LEPR:P48357:OID20128:v1	OID20128	LEPR	Cardiometabolic	P48357	1	65420652	65641559	1:10	0.000480522	7.92308	0.00151021	0.003837
LETM1:O95202:OID31018:v1	OID31018	LETM1	Neurology_II	O95202	4	1811479	1856156	1:1	0.046882	11.1036	0	0.030877
LGALS1:P09382:OID20154:v1	OID20154	LGALS1	Cardiometabolic	P09382	22	37675636	37679802	1:10	0.00046336	6.8994	0	0.019399
LGALS3:P17931:OID20284:v1	OID20284	LGALS3	Cardiometabolic	P17931	14	55124110	55145423	1:100	0.00080659	4.28569	0.0089583	0.00598
LGALS3BP:Q08380:OID30765:v1	OID30765	LGALS3BP	Inflammation_II	Q08380	17	78971238	78979947	1:100000	0.204311	5.01226	0	0.004396
LGALS4:P56470:OID20748:v1	OID20748	LGALS4	Inflammation	P56470	19	38801671	38812945	1:10	0.000154469	4.74958	0.00449677	0.003611
LGALS7_LGALS7B:P47929:OID21406:v1	OID21406	LGALS7_LGALS7B	Oncology	P47929;P47929	19;19	38789200;38770968	38791754;38773517	1:1	0.0029862	4.81095	0.010486	0.010912
LGALS8:O00214:OID21041:v1	OID21041	LGALS8	Neurology	O00214	1	236518000	236552981	1:10	0.000360404	5.01472	0	0.06421
LGALS9:O00182:OID20781:v1	OID20781	LGALS9	Inflammation	O00182	17	27629798	27649560	1:10	0.000188796	3.58154	0.00447961	0.00509
LGMN:Q99538:OID20773:v1	OID20773	LGMN	Inflammation	Q99538	14	92703807	92748679	1:10	0.000171633	4.80604	0	0.00721
LHB:P01229:OID21248:v1	OID21248	LHB	Oncology	P01229	19	49015980	49017091	1:1	0.0546441	8.71628	0	0.00204
LHPP:Q9H008:OID20749:v1	OID20749	LHPP	Inflammation	Q9H008	10	124461823	124617888	1:10	0.000137306	5.95298	0.00302073	0.053271
LIF:P15018:OID20824:v1	OID20824	LIF	Neurology	P15018	22	30240453	30246759	1:1	0.745074	9.64354	0	0.002893
LIFR:P42702:OID20606:v1	OID20606	LIFR	Inflammation	P42702	5	38474668	38608354	1:1	0.000291775	6.69038	0	0.005233
LILRA2:Q8N149:OID21152:v1	OID21152	LILRA2	Neurology	Q8N149	19	54572920	54590287	1:100	0.000343242	5.36096	0	0.004664
LILRA3:Q8N6C8:OID30376:v1	OID30376	LILRA3	Cardiometabolic_II	Q8N6C8	19	54294163	54306461	1:100	0.0496105	4.11883	0	0.002724
LILRA4:P59901:OID30162:v1	OID30162	LILRA4	Cardiometabolic_II	P59901	19	54333185	54339162	1:1	0.905601	8.18411	0	0.003214
LILRA5:A6NI73:OID20209:v1	OID20209	LILRA5	Cardiometabolic	A6NI73	19	54307070	54313166	1:10	0.000205938	5.07856	0.00300326	0.003568
LILRA6:Q6PI73:OID30346:v1	OID30346	LILRA6	Cardiometabolic_II	Q6PI73	19	54236592	54242791	1:10	0.00624635	4.65384	0	0.002006
LILRB1:Q8NHL6:OID20323:v1	OID20323	LILRB1	Cardiometabolic	Q8NHL6	19	54617158	54638022	1:100	0.000308907	3.85384	0	0.003292
LILRB2:Q8N423:OID20301:v1	OID20301	LILRB2	Cardiometabolic	Q8N423	19	54273812	54281184	1:100	0.000274584	3.81704	0.00447915	0.004427
LILRB4:Q8NHJ6:OID20429:v1	OID20429	LILRB4	Inflammation	Q8NHJ6	19	54643889	54670359	1:1	0.000188796	8.34421	0	0.006432
LILRB5:O75023:OID20324:v1	OID20324	LILRB5	Cardiometabolic	O75023	19	54249421	54257301	1:100	0.000326068	4.37159	0	0.003183
LIPF:P07098:OID30266:v1	OID30266	LIPF	Cardiometabolic_II	P07098	10	88664441	88678814	1:1	0.000463328	5.29219	0	0.001108
LMNB1:P20700:OID31501:v1	OID31501	LMNB1	Oncology_II	P20700	5	126776623	126837020	1:1	0.0858359	14.8833	0.00149295	0.018762
LMNB2:Q03252:OID31109:v1	OID31109	LMNB2	Neurology_II	Q03252	19	2427638	2456959	1:1	0.000411847	6.62891	0	0.006623
LMOD1:P29536:OID30212:v1	OID30212	LMOD1	Cardiometabolic_II	P29536	1	201896456	201946588	1:1	0.00053197	6.19135	0	0.004231
LMOD1:P29536:OID30547:v1	OID30547	LMOD1	Inflammation_II	P29536	1	201896456	201946588	1:1	0.000514809	9.09099	0	0.003893
LMOD1:P29536:OID31014:v1	OID31014	LMOD1	Neurology_II	P29536	1	201896456	201946588	1:1	0.00054913	5.66307	0	0.004176
LMOD1:P29536:OID31416:v1	OID31416	LMOD1	Oncology_II	P29536	1	201896456	201946588	1:1	0.00583451	8.4945	0.00149295	0.004466
LMOD2:Q6P5Q4:OID30864:v1	OID30864	LMOD2	Neurology_II	Q6P5Q4	7	123655866	123664290	1:1	0.912877	10.9675	0	0.004071
LONP1:P36776:OID30219:v1	OID30219	LONP1	Cardiometabolic_II	P36776	19	5691834	5720572	1:1	0.00573154	14.3729	0	0.051822
LPA:P08519:OID30747:v1	OID30747	LPA	Inflammation_II	P08519	6	160531482	160664275	1:100000	0.00188763	13.3786	0.0209871	0.006298
LPCAT2:Q7L5N7:OID21290:v1	OID21290	LPCAT2	Oncology	Q7L5N7	16	55509072	55586666	1:1	0.175791	5.92595	0	0.037454
LPL:P06858:OID20188:v1	OID20188	LPL	Cardiometabolic	P06858	8	19901717	19967259	1:10	0.000223099	6.27491	0	0.006612
LPO:P22079:OID20963:v1	OID20963	LPO	Neurology	P22079	17	58218548	58268518	1:1	0.00695064	5.09083	0.0270131	0.006406
LPP:Q93052:OID30190:v1	OID30190	LPP	Cardiometabolic_II	Q93052	3	188153284	188890671	1:1	0.430295	7.19458	0	0.069816
LRCH4:O75427:OID30191:v1	OID30191	LRCH4	Cardiometabolic_II	O75427	7	100574011	100586129	1:1	0.000634932	10.4979	0	0.081361
LRFN2:Q9ULH4:OID30895:v1	OID30895	LRFN2	Neurology_II	Q9ULH4	6	40391591	40587364	1:1	0.93546	6.44206	0	0.003742
LRG1:P02750:OID30751:v1	OID30751	LRG1	Inflammation_II	P02750	19	4536402	4540036	1:100000	0.00751622	5.16204	0	0.003371
LRIG1:Q96JA1:OID21429:v1	OID21429	LRIG1	Oncology	Q96JA1	3	66378797	66501263	1:1	0.000326079	3.31173	0.00296904	0.004441
LRIG3:Q6UXM1:OID30450:v1	OID30450	LRIG3	Inflammation_II	Q6UXM1	12	58872149	58920504	1:1	0.858959	4.7594	0.00298589	0.00254
LRP1:Q07954:OID21293:v1	OID21293	LRP1	Oncology	Q07954	12	57128483	57213361	1:1	0.000291755	4.73239	0	0.009919
LRP11:Q86VZ4:OID20185:v1	OID20185	LRP11	Cardiometabolic	Q86VZ4	6	149818757	149864359	1:10	0.000360391	6.86497	0	0.004562
LRP2:P98164:OID30960:v1	OID30960	LRP2	Neurology_II	P98164	2	169127109	169362534	1:1	0.912276	8.35165	0	0.004962
LRP2BP:Q9P2M1:OID30907:v1	OID30907	LRP2BP	Neurology_II	Q9P2M1	4	185363872	185395924	1:1	0.870937	7.76797	0	0.005682
LRPAP1:P30533:OID21059:v1	OID21059	LRPAP1	Neurology	P30533	4	3503612	3532446	1:10	0.000257431	5.51078	0	0.012146
LRRC25:Q8N386:OID21333:v1	OID21333	LRRC25	Oncology	Q8N386	19	18391137	18397622	1:1	0.000326079	6.19627	0	0.001943
LRRC37A2:A6NM11:OID31440:v1	OID31440	LRRC37A2	Oncology_II	A6NM11	17	46511508	46556910	1:1	0.00053197	6.08076	0	0.003819
LRRC38:Q5VT99:OID30924:v1	OID30924	LRRC38	Neurology_II	Q5VT99	1	13474973	13514003	1:1	0.622782	9.23402	0	0.002388
LRRC59:Q96AG4:OID30361:v1	OID30361	LRRC59	Cardiometabolic_II	Q96AG4	17	50375059	50397523	1:10	0.328225	10.1867	0	0.048341
LRRFIP1:Q32MZ4:OID31344:v1	OID31344	LRRFIP1	Oncology_II	Q32MZ4	2	237627587	237813682	1:1	0.0416996	6.85514	0	0.114478
LRRN1:Q6UXK5:OID20438:v1	OID20438	LRRN1	Inflammation	Q6UXK5	3	3799431	3849834	1:1	1.71633e-05	6.78136	0	0.002618
LRTM1:Q9HBL6:OID30906:v1	OID30906	LRTM1	Neurology_II	Q9HBL6	3	54918231	54967088	1:1	0.84935	7.2733	0	0.003028
LRTM2:Q8N967:OID31020:v1	OID31020	LRTM2	Neurology_II	Q8N967	12	1820267	1836753	1:1	0.000892336	5.64342	0	0.006957
LSM1:O15116:OID21210:v1	OID21210	LSM1	Oncology	O15116	8	38163335	38176730	1:1	0.452633	9.85086	0	0.011654
LSM8:O95777:OID31269:v1	OID31269	LSM8	Oncology_II	O95777	7	118184144	118204035	1:1	0.681899	6.27246	0	0.002614
LSP1:P33241:OID20530:v1	OID20530	LSP1	Inflammation	P33241	11	1850904	1892267	1:1	0.000223122	6.92154	0	0.042888
LTA:P01374:OID20586:v1	OID20586	LTA	Inflammation	P01374	6	31572054	31574324	1:1	0.000205959	5.05155	0	0.003117
LTA4H:P09960:OID21452:v1	OID21452	LTA4H	Oncology	P09960	12	96000753	96043520	1:1	0.293472	5.83504	0	0.123856
LTB:Q06643:OID31383:v1	OID31383	LTB	Oncology_II	Q06643	6	31580525	31582522	1:1	0.325342	7.91323	0	0.003452
LTBP2:Q14767:OID20254:v1	OID20254	LTBP2	Cardiometabolic	Q14767	14	74498183	74612378	1:100	0.000188776	4.14337	0	0.003741
LTBP3:Q9NS15:OID21191:v1	OID21191	LTBP3	Oncology	Q9NS15	11	65538559	65558930	1:1	0.000377566	7.89107	0	0.003033
LTBR:P36941:OID20768:v1	OID20768	LTBR	Inflammation	P36941	12	6375045	6391571	1:10	0.000171633	3.80723	0.00899355	0.003225
LTO1:Q8WV07:OID20434:v1	OID20434	LTO1	Inflammation	Q8WV07	11	69653076	69675416	1:1	0.81026	7.32743	0	0.00356
LUZP2:Q86TE4:OID31402:v1	OID31402	LUZP2	Oncology_II	Q86TE4	11	24496970	25082638	1:1	0.000858016	9.0688	0	0.005929
LXN:Q9BS40:OID21003:v1	OID21003	LXN	Neurology	Q9BS40	3	158645822	158672648	1:1	0.00104689	14.5646	0.00451363	0.032081
LY6D:Q14210:OID20708:v1	OID20708	LY6D	Inflammation	Q14210	8	142784882	142786539	1:10	0.00283194	5.64342	0.00901071	0.007725
LY75:O60449:OID20580:v1	OID20580	LY75	Inflammation	O60449	2	159803355	159904756	1:1	0.000240286	5.98738	0	0.004323
LY9:Q9HBG7:OID20670:v1	OID20670	LY9	Inflammation	Q9HBG7	1	160796074	160828261	1:1	0.000154469	2.91198	0.0225525	0.003237
LY96:Q9Y6Y9:OID20945:v1	OID20945	LY96	Neurology	Q9Y6Y9	8	73991392	74029079	1:1	0.000617835	5.98984	0	0.003209
LYAR:Q9NX58:OID21264:v1	OID21264	LYAR	Oncology	Q9NX58	4	4267701	4290154	1:1	0.793403	8.36638	0	0.072609
LYN:P07948:OID21350:v1	OID21350	LYN	Oncology	P07948	8	55879835	56014169	1:1	0.000257431	11.492	0	0.075522
LYPD1:Q8N2G4:OID20821:v1	OID20821	LYPD1	Neurology	Q8N2G4	2	132643286	132671579	1:1	0.675208	5.88173	0	0.003174
LYPD3:O95274:OID21530:v1	OID21530	LYPD3	Oncology	O95274	19	43460787	43465608	1:10	0.000137297	4.51148	0.00749983	0.00475
LYPD8:Q6UX82:OID21251:v1	OID21251	LYPD8	Oncology	Q6UX82	1	248739415	248755759	1:1	0.325479	10.0681	0	0.002876
LYPLA2:O95372:OID30817:v1	OID30817	LYPLA2	Neurology_II	O95372	1	23791145	23795539	1:1	0.449737	8.23337	0	0.00122
LYSMD3:Q7Z3D4:OID30950:v1	OID30950	LYSMD3	Neurology_II	Q7Z3D4	5	90515611	90529584	1:1	0.0739438	13.0732	0	0.016851
LYVE1:Q9Y5Y7:OID30728:v1	OID30728	LYVE1	Inflammation_II	Q9Y5Y7	11	10556966	10611689	1:100000	0.0201119	5.35113	0	0.005616
LYZL2:Q7Z4W2:OID31180:v1	OID31180	LYZL2	Oncology_II	Q7Z4W2	10	30611779	30629762	1:1	0.0170917	8.55856	0	0.002348
LZTFL1:Q9NQ48:OID30637:v1	OID30637	LZTFL1	Inflammation_II	Q9NQ48	3	45823316	45916042	1:10	0.00614339	9.20196	0	0.064778
M6PR:P20645:OID30208:v1	OID30208	M6PR	Cardiometabolic_II	P20645	12	8940361	8949761	1:1	0.270018	5.60657	0	0.002928
MAD1L1:Q9Y6D9:OID20904:v1	OID20904	MAD1L1	Neurology	Q9Y6D9	7	1815793	2233243	1:1	0.000154459	6.41748	0.0029862	0.055845
MAEA:Q7L5Y9:OID21206:v1	OID21206	MAEA	Oncology	Q7L5Y9	4	1289887	1340147	1:1	0.451466	9.14524	0	0.021183
MAG:P20916:OID30967:v1	OID30967	MAG	Neurology_II	P20916	19	35292125	35313807	1:1	0.575402	15.6937	0	0.004176
MAGEA3:P43357:OID31331:v1	OID31331	MAGEA3	Oncology_II	P43357	X	152698767	152702347	1:1	0.901929	8.80766	0	0.003115
MAGED1:Q9Y5V3:OID21181:v1	OID21181	MAGED1	Oncology	Q9Y5V3	X	51803007	51902354	1:1	0.514021	8.46247	0	0.02767
MAMDC2:Q7Z304:OID30309:v1	OID30309	MAMDC2	Cardiometabolic_II	Q7Z304	9	70043848	70226972	1:10	0.000823695	5.64096	0	0.010193
MAMDC4:Q6UXC1:OID31342:v1	OID31342	MAMDC4	Oncology_II	Q6UXC1	9	136850943	136860799	1:1	0.0277139	4.04522	0	0.003813
MAN1A2:O60476:OID30262:v1	OID30262	MAN1A2	Cardiometabolic_II	O60476	1	117367449	117528872	1:1	0.000463328	4.99753	0	0.004773
MAN2B2:Q9Y2E5:OID30306:v1	OID30306	MAN2B2	Cardiometabolic_II	Q9Y2E5	4	6575189	6623362	1:10	0.000840855	4.45994	0	0.002389
MANEAL:Q5VSG8:OID31244:v1	OID31244	MANEAL	Oncology_II	Q5VSG8	1	37793847	37801137	1:1	0.579212	11.2891	0	0.004176
MANF:P55145:OID20707:v1	OID20707	MANF	Inflammation	P55145	3	51385291	51389397	1:10	0.000205959	7.20688	0	0.071915
MANSC1:Q9H8J5:OID21492:v1	OID21492	MANSC1	Oncology	Q9H8J5	12	12326056	12350242	1:10	0.000240269	4.54339	0	0.004422
MANSC4:A6NHS7:OID30141:v1	OID30141	MANSC4	Cardiometabolic_II	A6NHS7	12	27762427	27780236	1:1	0.710437	9.11565	0	0.003392
MAP1LC3A:Q9H492:OID30868:v1	OID30868	MAP1LC3A	Neurology_II	Q9H492	20	34546854	34560345	1:1	0.904863	14.6063	0	0.006509
MAP1LC3B2:A6NCE7:OID30074:v1	OID30074	MAP1LC3B2	Cardiometabolic_II	A6NCE7	12	116548105	116576606	1:1	0.883379	6.0267	0	0.00388
MAP2:P11137:OID31138:v1	OID31138	MAP2	Neurology_II	P11137	2	209424047	209734147	1:1	0.0796582	5.15468	0	0.05264
MAP2K1:Q02750:OID31468:v1	OID31468	MAP2K1	Oncology_II	Q02750	15	66386837	66491656	1:1	0.000617771	7.68182	0	0.079906
MAP2K6:P52564:OID20552:v1	OID20552	MAP2K6	Inflammation	P52564	17	69414697	69553865	1:1	0.000394755	6.74202	0	0.092847
MAP3K5:Q99683:OID21253:v1	OID21253	MAP3K5	Oncology	Q99683	6	136557046	136792477	1:1	0.0896719	9.65588	0	0.130336
MAP4K5:Q9Y4K4:OID20899:v1	OID20899	MAP4K5	Neurology	Q9Y4K4	14	50418501	50561126	1:1	0.00041189	6.67808	0.0014931	0.098219
MAPK13:O15264:OID31205:v1	OID31205	MAPK13	Oncology_II	O15264	6	36127809	36144524	1:1	0.921063	15.6924	0	0.017563
MAPK9:P45984:OID20557:v1	OID20557	MAPK9	Inflammation	P45984	5	180233143	180292099	1:1	0.00417067	9.66575	0	0.050706
MAPKAPK2:P49137:OID31293:v1	OID31293	MAPKAPK2	Oncology_II	P49137	1	206684905	206734281	1:1	0.0780451	9.30801	0	0.063913
MAPRE3:Q9UPY8:OID31177:v1	OID31177	MAPRE3	Oncology_II	Q9UPY8	2	26970637	27027219	1:1	0.655764	8.30234	0	0.003212
MAPT:P10636:OID20830:v1	OID20830	MAPT	Neurology	P10636	17	45894527	46028334	1:1	0.988313	3.57749	0	0.004864
MARCO:Q9UEW3:OID20210:v1	OID20210	MARCO	Cardiometabolic	Q9UEW3	2	118942194	118994660	1:10	0.000394714	5.24799	0	0.002912
MARS1:P56192:OID30658:v1	OID30658	MARS1	Inflammation_II	P56192	12	57475445	57517569	1:10	0.00235096	5.94069	0.00149295	0.090434
MASP1:P48740:OID20954:v1	OID20954	MASP1	Neurology	P48740	3	187217282	187291980	1:1	0.000463376	5.40516	0.0014931	0.006564
MATN2:O00339:OID20767:v1	OID20767	MATN2	Inflammation	O00339	8	97868840	98036724	1:10	0.000171633	5.62868	0.00298641	0.004838
MATN3:O15232:OID20979:v1	OID20979	MATN3	Neurology	O15232	2	19992052	20012668	1:1	0.000240269	5.36832	0.0014931	0.005245
MAVS:Q7Z434:OID21204:v1	OID21204	MAVS	Oncology	Q7Z434	20	3846799	3876123	1:1	0.000549187	7.59321	0	0.11052
MAX:P61244:OID20877:v1	OID20877	MAX	Neurology	P61244	14	65006174	65102695	1:1	0.0808849	12.4431	0	0.060045
MB:P02144:OID20263:v1	OID20263	MB	Cardiometabolic	P02144	22	35606764	35637951	1:100	0.000274584	4.20962	0	0.00294
MBL2:P11226:OID30759:v1	OID30759	MBL2	Inflammation_II	P11226	10	52765380	52772784	1:100000	0.00240244	4.44767	0.0119607	0.002202
MCAM:P43121:OID20343:v1	OID20343	MCAM	Cardiometabolic	P43121	11	119308529	119321521	1:1000	0.000429037	6.33391	0.00149305	0.007197
MCEE:Q96PE7:OID31033:v1	OID31033	MCEE	Neurology_II	Q96PE7	2	71109684	71130239	1:1	0.463517	8.37131	0	0.007113
MCEMP1:Q8IX19:OID30501:v1	OID30501	MCEMP1	Inflammation_II	Q8IX19	19	7677088	7679829	1:1	0.0414765	11.4177	0	0.024545
MCFD2:Q8NI22:OID20171:v1	OID20171	MCFD2	Cardiometabolic	Q8NI22	2	46901870	46941855	1:10	0.00046336	7.62274	0.00451347	0.048697
MCTS1:Q9ULC4:OID31444:v1	OID31444	MCTS1	Oncology_II	Q9ULC4	X	120594010	120621159	1:1	0.932577	4.27588	0	0.0136
MDGA1:Q8NFP4:OID20951:v1	OID20951	MDGA1	Neurology	Q8NFP4	6	37630679	37699306	1:1	0.000394728	5.3364	0	0.003801
MDH1:P40925:OID30669:v1	OID30669	MDH1	Inflammation_II	P40925	2	63588609	63607197	1:1000	0.00190479	4.0992	0.00602327	0.075601
MDK:P21741:OID21489:v1	OID21489	MDK	Oncology	P21741	11	46380756	46383837	1:10	0.000240269	7.68182	0.00302053	0.012107
MDM1:Q8TC05:OID30945:v1	OID30945	MDM1	Neurology_II	Q8TC05	12	68272443	68332381	1:1	0.850911	9.47578	0	0.018121
MECR:Q9BV79:OID30274:v1	OID30274	MECR	Cardiometabolic_II	Q9BV79	1	29192657	29230942	1:1	0.0138141	13.0086	0	0.045238
MED18:Q9BUE0:OID21236:v1	OID21236	MED18	Oncology	Q9BUE0	1	28329002	28335965	1:1	0.0125626	8.44029	0	0.077441
MED21:Q13503:OID30066:v1	OID30066	MED21	Cardiometabolic_II	Q13503	12	27022546	27066343	1:1	0.931702	6.83546	0	0.00504
MEGF10:Q96KG7:OID20746:v1	OID20746	MEGF10	Inflammation	Q96KG7	5	127290796	127465737	1:10	0.000223122	3.94217	0.00449677	0.005344
MEGF11:A6BM72:OID30099:v1	OID30099	MEGF11	Cardiometabolic_II	A6BM72	15	65895079	66253756	1:1	0.36524	6.24051	0	0.002985
MEGF9:Q9H1U4:OID20285:v1	OID20285	MEGF9	Cardiometabolic	Q9H1U4	9	120600811	120714470	1:100	0.000257422	3.86856	0.0029861	0.003883
MELTF:P08582:OID30347:v1	OID30347	MELTF	Cardiometabolic_II	P08582	3	196980590	197029835	1:10	0.000978138	5.69501	0	0.003535
MENT:Q9BUN1:OID30595:v1	OID30595	MENT	Inflammation_II	Q9BUN1	1	151047751	151051986	1:10	0.000703573	4.87723	0	0.003952
MEP1A:Q16819:OID31459:v1	OID31459	MEP1A	Oncology_II	Q16819	6	46793389	46839778	1:1	0.000892336	4.17036	0	0.004203
MEP1B:Q16820:OID20168:v1	OID20168	MEP1B	Cardiometabolic	Q16820	18	32185069	32220404	1:10	0.0180539	6.34865	0	0.003744
MEPE:Q9NQ76:OID20753:v1	OID20753	MEPE	Inflammation	Q9NQ76	4	87821398	87846814	1:10	0.000188796	3.67721	0.00449677	0.007265
MERTK:Q12866:OID20657:v1	OID20657	MERTK	Inflammation	Q12866	2	111898607	112029561	1:1	0.000154469	5.04909	0	0.003556
MESD:Q14696:OID21099:v1	OID21099	MESD	Neurology	Q14696	15	80946289	80989828	1:100	0.000737969	7.53906	0	0.077903
MET:P08581:OID20269:v1	OID20269	MET	Cardiometabolic	P08581	7	116672196	116798377	1:100	0.000411876	4.27833	0.0132487	0.007187
METAP1:P53582:OID20815:v1	OID20815	METAP1	Neurology	P53582	4	98995659	99062809	1:1	0.967838	14.46	0	0.003352
METAP1D:Q6UB28:OID20519:v1	OID20519	METAP1D	Inflammation	Q6UB28	2	171999943	172082430	1:1	0.000532061	10.7006	0	0.056828
METAP2:P50579:OID21437:v1	OID21437	METAP2	Oncology	P50579	12	95473520	95515839	1:1	8.58104e-05	4.80604	0.0014931	0.086409
MFAP3:P55082:OID20057:v1	OID20057	MFAP3	Cardiometabolic	P55082	5	154038959	154220478	1:1	0.349202	10.3472	0	0.001439
MFAP3L:O75121:OID30933:v1	OID30933	MFAP3L	Neurology_II	O75121	4	169986597	170033031	1:1	0.745084	7.16505	0	0.004159
MFAP4:P55083:OID30598:v1	OID30598	MFAP4	Inflammation_II	P55083	17	19383442	19387190	1:10	0.000720733	5.79819	0	0.007058
MFAP5:Q13361:OID20239:v1	OID20239	MFAP5	Cardiometabolic	Q13361	12	8637346	8662888	1:100	0.000326068	8.08067	0	0.003168
MFGE8:Q08431:OID21134:v1	OID21134	MFGE8	Neurology	Q08431	15	88898683	88913381	1:100	0.000377566	6.55761	0	0.006622
MGLL:Q99685:OID20711:v1	OID20711	MGLL	Inflammation	Q99685	3	127689062	128052190	1:10	0.000188796	8.39595	0.0014932	0.077575
MGMT:P16455:OID20588:v1	OID20588	MGMT	Inflammation	P16455	10	129467190	129770983	1:1	0.000291775	6.70267	0	0.066856
MIA:Q16674:OID21531:v1	OID21531	MIA	Oncology	Q16674	19	40771648	40777490	1:10	0.000360404	6.683	0	0.006839
MICALL2:Q8IY33:OID30889:v1	OID30889	MICALL2	Neurology_II	Q8IY33	7	1428465	1459470	1:1	0.305076	7.58336	0	0.086454
MICB_MICA:Q29980_Q29983:OID20593:v1	OID20593	MICB_MICA	Inflammation	Q29980;Q29983	6;6	31494881;31399784	31511124;31415315	1:1	0.0491899	6.4519	0	0.003535
MIF:P14174:OID21073:v1	OID21073	MIF	Neurology	P14174	22	23894383	23895227	1:100	0.000257431	4.79131	0.0014931	0.090853
MILR1:Q7Z6M3:OID20482:v1	OID20482	MILR1	Inflammation	Q7Z6M3	17	64449037	64468643	1:1	0.000154469	6.69038	0	0.003886
MINDY1:Q8N5J2:OID31399:v1	OID31399	MINDY1	Oncology_II	Q8N5J2	1	150996549	151008376	1:1	0.00634932	8.75818	0	0.090914
MINK1:Q8N4C8:OID31156:v1	OID31156	MINK1	Neurology_II	Q8N4C8	17	4833340	4898061	1:1	0.0303738	9.88048	0	0.076723
MITD1:Q8WV92:OID20959:v1	OID20959	MITD1	Neurology	Q8WV92	2	99161427	99181058	1:1	0.000137297	5.5771	0	0.096525
MKI67:P46013:OID30455:v1	OID30455	MKI67	Inflammation_II	P46013	10	128096659	128126423	1:1	0.713474	6.53056	0	0.022496
MLLT1:Q03111:OID31211:v1	OID31211	MLLT1	Oncology_II	Q03111	19	6210381	6279975	1:1	0.809366	9.276	0	0.002985
MLN:P12872:OID20541:v1	OID20541	MLN	Inflammation	P12872	6	33794673	33804003	1:1	0.000137306	8.63495	0	0.008272
MME:P08473:OID21307:v1	OID21307	MME	Oncology	P08473	3	155024124	155183704	1:1	0.000137297	4.85514	0	0.002836
MMP1:P03956:OID20672:v1	OID20672	MMP1	Inflammation	P03956	11	102789401	102798160	1:1	0.000223122	3.73363	0.0448304	0.007971
MMP10:P09238:OID20687:v1	OID20687	MMP10	Inflammation	P09238	11	102770502	102780628	1:10	0.000205959	5.96281	0.00598998	0.003995
MMP12:P39900:OID21439:v1	OID21439	MMP12	Oncology	P39900	11	102862736	102874982	1:1	0.00082378	4.60475	0.00744834	0.005452
MMP13:P45452:OID20807:v1	OID20807	MMP13	Neurology	P45452	11	102942995	102955732	1:1	0.820897	7.60305	0	0.003718
MMP15:P51511:OID30299:v1	OID30299	MMP15	Cardiometabolic_II	P51511	16	58025754	58046901	1:10	0.826887	4.84041	0	0.003312
MMP3:P08254:OID21083:v1	OID21083	MMP3	Neurology	P08254	11	102835801	102843609	1:100	0.000377566	5.91121	0	0.003413
MMP7:P09237:OID20087:v1	OID20087	MMP7	Cardiometabolic	P09237	11	102520508	102530750	1:1	0.000961043	8.16933	0.00149305	0.009721
MMP8:P22894:OID21019:v1	OID21019	MMP8	Neurology	P22894	11	102711796	102727050	1:10	0.0021281	7.50707	0.00151026	0.050253
MMP9:P14780:OID21103:v1	OID21103	MMP9	Neurology	P14780	20	46008908	46016561	1:100	0.000720807	4.15318	0.00151026	0.03019
MMUT:P22033:OID30159:v1	OID30159	MMUT	Cardiometabolic_II	P22033	6	49430360	49463253	1:1	0.941157	10.32	0	0.016492
MN1:Q10571:OID30908:v1	OID30908	MN1	Neurology_II	Q10571	22	27748277	27801756	1:1	0.81369	8.18903	0	0.0041
MNAT1:P51948:OID31327:v1	OID31327	MNAT1	Oncology_II	P51948	14	60734742	60969965	1:1	0.744208	8.6177	0	0.014697
MNDA:P41218:OID20156:v1	OID20156	MNDA	Cardiometabolic	P41218	1	158831351	158849506	1:10	0.00101253	9.78915	0.00151021	0.077422
MOCS2:O96007:OID30638:v1	OID30638	MOCS2	Inflammation_II	O96007	5	53095679	53110063	1:10	0.000789374	5.21361	0	0.063587
MOG:Q16653:OID21384:v1	OID21384	MOG	Oncology	Q16653	6	29657002	29672372	1:1	0.000480538	3.78024	0	0.034868
MORC3:Q14149:OID31073:v1	OID31073	MORC3	Neurology_II	Q14149	21	36320189	36386148	1:1	0.92791	6.38552	0	0.022097
MORF4L1:Q9UBU8:OID31257:v1	OID31257	MORF4L1	Oncology_II	Q9UBU8	15	78810487	78898139	1:1	0.918677	7.21918	0	0.010754
MORF4L2:Q15014:OID31160:v1	OID31160	MORF4L2	Oncology_II	Q15014	X	103675496	103688158	1:1	0.942564	4.57039	0	0.004765
MORN4:Q8NDC4:OID31217:v1	OID31217	MORN4	Oncology_II	Q8NDC4	10	97614553	97633500	1:1	0.806157	9.87308	0	0.003662
MPHOSPH8:Q99549:OID20092:v1	OID20092	MPHOSPH8	Cardiometabolic	Q99549	13	19633659	19673441	1:1	0.0773125	12.1829	0	0.056177
MPI:P34949:OID21288:v1	OID21288	MPI	Oncology	P34949	15	74890005	74902219	1:1	0.000377566	6.86005	0	0.065537
MPIG6B:O95866:OID20779:v1	OID20779	MPIG6B	Inflammation	O95866	6	31718594	31726714	1:10	0.000240286	8.44029	0.0014932	0.056874
MPO:P05164:OID21100:v1	OID21100	MPO	Neurology	P05164	17	58269855	58280935	1:100	0.000343242	6.42731	0	0.029749
MPRIP:Q6WCQ1:OID31420:v1	OID31420	MPRIP	Oncology_II	Q6WCQ1	17	17042457	17217679	1:1	0.37926	11.7717	0.00151011	0.006381
MRC1:P22897:OID30694:v1	OID30694	MRC1	Inflammation_II	P22897	10	17809348	17911164	1:1000	0.000720733	5.06382	0	0.007117
MRI1:Q9BV20:OID30891:v1	OID30891	MRI1	Neurology_II	Q9BV20	19	13764522	13774282	1:1	0.00221368	8.68177	0	0.063666
MRPL24:Q96A35:OID30178:v1	OID30178	MRPL24	Cardiometabolic_II	Q96A35	1	156737303	156741590	1:1	0.886038	9.37216	0	0.004583
MRPL28:Q13084:OID31023:v1	OID31023	MRPL28	Neurology_II	Q13084	16	366969	371289	1:1	0.781995	5.0761	0	0.003825
MRPL46:Q9H2W6:OID20858:v1	OID20858	MRPL46	Neurology	Q9H2W6	15	88459477	88467390	1:1	0.825513	6.36341	0	0.011643
MRPL52:Q86TS9:OID31239:v1	OID31239	MRPL52	Oncology_II	Q86TS9	14	22829879	22835037	1:1	0.983835	6.78973	0.00151011	0.004519
MRPL58:Q14197:OID31036:v1	OID31036	MRPL58	Neurology_II	Q14197	17	75012670	75021261	1:1	0.240896	10.1545	0	0.013739
MRPS16:Q9Y3D3:OID30489:v1	OID30489	MRPS16	Inflammation_II	Q9Y3D3	10	73248843	73252693	1:1	0.970484	5.23582	0	0.00297
MSLN:Q13421:OID21380:v1	OID21380	MSLN	Oncology	Q13421	16	760734	768865	1:1	0.000326079	5.88172	0.0014931	0.004341
MSLNL:Q96KJ4:OID30939:v1	OID30939	MSLNL	Neurology_II	Q96KJ4	16	769428	783370	1:1	0.851169	7.54398	0	0.003293
MSMB:P08118:OID20275:v1	OID20275	MSMB	Cardiometabolic	P08118	10	46033307	46048180	1:100	0.00640124	4.92388	0.0134546	0.003225
MSR1:P21757:OID21063:v1	OID21063	MSR1	Neurology	P21757	8	16107878	16567490	1:10	0.000549187	5.98247	0	0.002741
MSRA:Q9UJ68:OID21513:v1	OID21513	MSRA	Oncology	Q9UJ68	8	10054292	10428891	1:10	0.00041189	6.66825	0	0.07858
MST1:P26927:OID30713:v1	OID30713	MST1	Inflammation_II	P26927	3	49683947	49689501	1:1000	0.00149295	3.84403	0.0120465	0.003687
MSTN:O14793:OID20115:v1	OID20115	MSTN	Cardiometabolic	O14793	2	190055700	190062729	1:1	0.000737944	9.07619	0	0.004784
MTDH:Q86UE4:OID30538:v1	OID30538	MTDH	Inflammation_II	Q86UE4	8	97644184	97730260	1:1	0.0338573	14.0396	0	0.047464
MTHFD2:P13995:OID31078:v1	OID31078	MTHFD2	Neurology_II	P13995	2	74186172	74217565	1:1	0.98459	5.58201	0	0.005803
MTHFSD:Q2M296:OID31305:v1	OID31305	MTHFSD	Oncology_II	Q2M296	16	86530178	86555235	1:1	0.0268387	14.3256	0	0.062257
MTIF3:Q9H2K0:OID31513:v1	OID31513	MTIF3	Oncology_II	Q9H2K0	13	27435643	27450591	1:1	0.0337715	13.3612	0	0.046017
MTPN:P58546:OID20080:v1	OID20080	MTPN	Cardiometabolic	P58546	7	135926760	135977359	1:1	0.925605	9.43384	0	0.012182
MTR:Q99707:OID30110:v1	OID30110	MTR	Cardiometabolic_II	Q99707	1	236795260	236921278	1:1	0.859817	7.40617	0	0.002616
MTSS1:O43312:OID31492:v1	OID31492	MTSS1	Oncology_II	O43312	8	124550784	124728473	1:1	0.0212101	16.1657	0	0.100697
MTSS2:Q765P7:OID31409:v1	OID31409	MTSS2	Oncology_II	Q765P7	16	70661204	70686053	1:1	0.00950681	11.7915	0	0.078326
MTUS1:Q9ULD2:OID31315:v1	OID31315	MTUS1	Oncology_II	Q9ULD2	8	17643795	17801094	1:1	0.0105879	12.4828	0	0.006269
MUC13:Q9H3R2:OID20866:v1	OID20866	MUC13	Neurology	Q9H3R2	3	124905442	124953819	1:1	0.00187067	12.4828	0	0.006524
MUC16:Q8WXI7:OID21378:v1	OID21378	MUC16	Oncology	Q8WXI7	19	8848844	8981342	1:1	0.778884	21.6565	0	0.004493
MUC2:Q02817:OID30377:v1	OID30377	MUC2	Cardiometabolic_II	Q02817	11	1074875	1110511	1:100	0.0881868	6.30933	0	0.004281
MUCL3:Q3MIW9:OID31170:v1	OID31170	MUCL3	Oncology_II	Q3MIW9	6	30934523	30954221	1:1	0.909857	7.8049	0	0.001139
MVK:Q03426:OID20459:v1	OID20459	MVK	Inflammation	Q03426	12	109573255	109598125	1:1	0.0150007	9.02442	0	0.046515
MXRA8:Q9BRK3:OID30583:v1	OID30583	MXRA8	Inflammation_II	Q9BRK3	1	1352689	1361777	1:10	0.000617771	5.14731	0	0.006152
MYBPC1:Q00872:OID30296:v1	OID30296	MYBPC1	Cardiometabolic_II	Q00872	12	101568353	101686028	1:10	0.033823	5.46411	0	0.006812
MYBPC2:Q14324:OID30199:v1	OID30199	MYBPC2	Cardiometabolic_II	Q14324	19	50432892	50466321	1:1	0.240622	6.1422	0	0.001424
MYCBP2:O75592:OID30996:v1	OID30996	MYCBP2	Neurology_II	O75592	13	77042474	77327094	1:1	0.00159591	7.1995	0	0.050348
MYDGF:Q969H8:OID30313:v1	OID30313	MYDGF	Cardiometabolic_II	Q969H8	19	4641374	4670362	1:10	0.000652092	7.03714	0	0.058701
MYH4:Q9Y623:OID30061:v1	OID30061	MYH4	Cardiometabolic_II	Q9Y623	17	10443290	10469559	1:1	0.883653	6.8576	0	0.004021
MYH7B:A7E2Y1:OID31178:v1	OID31178	MYH7B	Oncology_II	A7E2Y1	20	34955810	35002437	1:1	0.960343	8.39841	0	0.003383
MYH9:P35579:OID30382:v1	OID30382	MYH9	Cardiometabolic_II	P35579	22	36281280	36388010	1:100	0.000943817	27.2422	0	0.051596
MYL1:P05976:OID30120:v1	OID30120	MYL1	Cardiometabolic_II	P05976	2	210290150	210315174	1:1	0.729742	6.62153	0	0.001372
MYL3:P08590:OID30251:v1	OID30251	MYL3	Cardiometabolic_II	P08590	3	46835111	46882172	1:1	0.0124584	5.08592	0	0.005885
MYL4:P12829:OID30245:v1	OID30245	MYL4	Cardiometabolic_II	P12829	17	47200446	47223679	1:1	0.379106	7.34958	0	0.034093
MYL6B:P14649:OID30936:v1	OID30936	MYL6B	Neurology_II	P14649	12	56152256	56159647	1:1	0.84983	6.19627	0	0.003841
MYLPF:Q96A32:OID30917:v1	OID30917	MYLPF	Neurology_II	Q96A32	16	30370934	30377991	1:1	0.413804	6.57482	0	0.002051
MYO6:Q9UM54:OID30989:v1	OID30989	MYO6	Neurology_II	Q9UM54	6	75749201	75919537	1:1	0.908656	7.90092	0	0.007968
MYO9B:Q13459:OID20451:v1	OID20451	MYO9B	Inflammation	Q13459	19	17075777	17214537	1:1	0.403954	11.0516	0	0.084583
MYOC:Q99972:OID21121:v1	OID21121	MYOC	Neurology	Q99972	1	171635417	171652688	1:100	0.000394728	6.08813	0	0.011807
MYOM1:P52179:OID30834:v1	OID30834	MYOM1	Neurology_II	P52179	18	3066807	3219968	1:1	0.831177	8.30726	0	0.003074
MYOM2:P54296:OID30131:v1	OID30131	MYOM2	Cardiometabolic_II	P54296	8	2045046	2165552	1:1	0.774925	7.95262	0	0.002963
MYOM3:Q5VTT5:OID30633:v1	OID30633	MYOM3	Inflammation_II	Q5VTT5	1	24056035	24112135	1:10	0.000703573	5.01226	0	0.004392
MZB1:Q8WU39:OID20732:v1	OID20732	MZB1	Inflammation	Q8WU39	5	139387467	139390081	1:10	0.000120143	4.34214	0.0014932	0.004337
MZT1:Q08AG7:OID21186:v1	OID21186	MZT1	Oncology	Q08AG7	13	72708367	72727629	1:1	0.295205	9.07373	0	0.068588
NAA10:P41227:OID30188:v1	OID30188	NAA10	Cardiometabolic_II	P41227	X	153929225	153935080	1:1	0.696623	12.0045	0	0.036124
NAA80:Q93015:OID30893:v1	OID30893	NAA80	Neurology_II	Q93015	3	50296402	50299416	1:1	0.00530254	9.21922	0	0.069515
NAAA:Q02083:OID20931:v1	OID20931	NAAA	Neurology	Q02083	4	75913660	75941013	1:1	0.000205945	5.67536	0.00449646	0.008466
NACC1:Q96RE7:OID31393:v1	OID31393	NACC1	Oncology_II	Q96RE7	19	13116862	13141147	1:1	0.167811	11.1926	0	0.058359
NADK:O95544:OID20178:v1	OID20178	NADK	Cardiometabolic	O95544	1	1751232	1780457	1:10	0.000377553	6.09796	0	0.053506
NAGA:P17050:OID30509:v1	OID30509	NAGA	Inflammation_II	P17050	22	42058334	42070842	1:1	0.36627	8.30234	0.00151011	0.005685
NAGK:Q9UJ70:OID30271:v1	OID30271	NAGK	Cardiometabolic_II	Q9UJ70	2	71064344	71079808	1:1	0.000343206	5.36096	0.00149295	0.058071
NAGPA:Q9UK23:OID30643:v1	OID30643	NAGPA	Inflammation_II	Q9UK23	16	5024844	5034141	1:10	0.000772214	4.60966	0	0.006524
NAMPT:P43490:OID21227:v1	OID21227	NAMPT	Oncology	P43490	7	106248298	106285966	1:1	0.323042	9.36721	0	0.039326
NAP1L4:Q99733:OID31475:v1	OID31475	NAP1L4	Oncology_II	Q99733	11	2944431	2992377	1:1	0.000446168	4.81095	0.00151011	0.080647
NAPRT:Q6XQN6:OID31114:v1	OID31114	NAPRT	Neurology_II	Q6XQN6	8	143574785	143578649	1:1	0.427292	5.38552	0	0.023282
NARS1:O43776:OID31035:v1	OID31035	NARS1	Neurology_II	O43776	18	57600656	57622213	1:1	0.0128874	6.71251	0	0.065697
NBL1:P41271:OID21486:v1	OID21486	NBL1	Oncology	P41271	1	19596979	19658456	1:10	0.000326079	5.98492	0	0.003493
NBN:O60934:OID20442:v1	OID20442	NBN	Inflammation	O60934	8	89933331	90003228	1:1	0.0193773	9.37215	0	0.068165
NCAM1:P13591:OID20354:v1	OID20354	NCAM1	Cardiometabolic	P13591	11	112961247	113278436	1:1000	0.000326068	6.58219	0.00300326	0.006694
NCAM2:O15394:OID21095:v1	OID21095	NCAM2	Neurology	O15394	21	20998409	21543329	1:100	0.000377566	5.64833	0	0.006014
NCAN:O14594:OID21055:v1	OID21055	NCAN	Neurology	O14594	19	19211958	19252233	1:10	0.000257431	5.73186	0	0.0057
NCF2:P19878:OID20567:v1	OID20567	NCF2	Inflammation	P19878	1	183555562	183590876	1:1	0.000137306	5.11539	0.0014932	0.083978
NCK2:O43639:OID20683:v1	OID20683	NCK2	Inflammation	O43639	2	105744912	105894274	1:10	0.00130441	8.24815	0	0.085291
NCLN:Q969V3:OID20448:v1	OID20448	NCLN	Inflammation	Q969V3	19	3185563	3209575	1:1	0.899252	9.29321	0	0.00254
NCR1:O76036:OID20566:v1	OID20566	NCR1	Inflammation	O76036	19	54906148	54916140	1:1	0.000205959	5.55253	0.00151037	0.003841
NCR3LG1:Q68D85:OID31490:v1	OID31490	NCR3LG1	Oncology_II	Q68D85	11	17351800	17377341	1:1	0.000720733	5.52797	0	0.004
NCS1:P62166:OID21458:v1	OID21458	NCS1	Oncology	P62166	9	130172404	130237303	1:1	0.000137297	3.98142	0	0.005202
NDRG1:Q92597:OID20792:v1	OID20792	NDRG1	Neurology	Q92597	8	133237175	133302022	1:1	0.0491865	9.62627	0	0.004646
NDST1:P52848:OID31369:v1	OID31369	NDST1	Oncology_II	P52848	5	150485818	150558211	1:1	0.699025	7.0027	0	0.002606
NDUFA5:Q16718:OID30520:v1	OID30520	NDUFA5	Inflammation_II	Q16718	7	123536997	123557904	1:1	0.56152	8.12992	0.00151011	0.019202
NDUFB7:P17568:OID31521:v1	OID31521	NDUFB7	Oncology_II	P17568	19	14566078	14572066	1:1	0.0502626	13.4555	0	0.060902
NDUFS6:O75380:OID21224:v1	OID21224	NDUFS6	Oncology	O75380	5	1801407	1816048	1:1	0.064272	14.3854	0	0.012634
NEB:P20929:OID30105:v1	OID30105	NEB	Cardiometabolic_II	P20929	2	151485336	151734487	1:1	0.501853	7.13553	0	0.004391
NECAP2:Q9NVZ3:OID30089:v1	OID30089	NECAP2	Cardiometabolic_II	Q9NVZ3	1	16440721	16460078	1:1	0.0333082	7.84921	0	0.036082
NECTIN1:Q15223:OID30545:v1	OID30545	NECTIN1	Inflammation_II	Q15223	11	119623408	119729200	1:1	0.407334	8.67438	0	0.003912
NECTIN2:Q92692:OID20222:v1	OID20222	NECTIN2	Cardiometabolic	Q92692	19	44846175	44889223	1:10	0.000223099	5.25044	0.00149305	0.007612
NECTIN4:Q96NY8:OID21490:v1	OID21490	NECTIN4	Oncology	Q96NY8	1	161070998	161089558	1:10	0.000171621	4.50657	0	0.00777
NEDD4L:Q96PU5:OID30521:v1	OID30521	NEDD4L	Inflammation_II	Q96PU5	18	58044226	58401540	1:1	0.00205924	5.98984	0	0.067931
NEDD9:Q14511:OID30503:v1	OID30503	NEDD9	Inflammation_II	Q14511	6	11183298	11382348	1:1	0.791571	6.1422	0	0.02612
NEFL:P07196:OID20871:v1	OID20871	NEFL	Neurology	P07196	8	24950955	24956721	1:1	0.0052516	11.4672	0.00302053	0.004282
NEK7:Q8TDX7:OID31250:v1	OID31250	NEK7	Oncology_II	Q8TDX7	1	198156994	198322420	1:1	0.107303	7.73597	0	0.029615
NELL1:Q92832:OID21494:v1	OID21494	NELL1	Oncology	Q92832	11	20669551	21575686	1:10	0.000394728	4.11147	0	0.004953
NELL2:Q99435:OID20706:v1	OID20706	NELL2	Inflammation	Q99435	12	44508275	44921848	1:10	0.000240286	4.56057	0	0.006367
NENF:Q9UMX5:OID31354:v1	OID31354	NENF	Oncology_II	Q9UMX5	1	212432920	212446379	1:1	0.485568	6.58219	0	0.002742
NEO1:Q92859:OID31066:v1	OID31066	NEO1	Neurology_II	Q92859	15	73051710	73305205	1:1	0.000600611	8.01911	0	0.004445
NEXN:Q0ZGT2:OID30678:v1	OID30678	NEXN	Inflammation_II	Q0ZGT2	1	77888513	77943895	1:1000	0.118715	9.1773	0	0.089777
NFASC:O94856:OID20634:v1	OID20634	NFASC	Inflammation	O94856	1	204828651	205022822	1:1	0.00078951	3.42946	0	0.004126
NFAT5:O94916:OID30522:v1	OID30522	NFAT5	Inflammation_II	O94916	16	69565094	69704666	1:1	0.443594	8.43044	0	0.092762
NFATC1:O95644:OID20545:v1	OID20545	NFATC1	Inflammation	O95644	18	79395856	79529325	1:1	0.000326102	6.28966	0	0.117802
NFATC3:Q12968:OID20470:v1	OID20470	NFATC3	Inflammation	Q12968	16	68084751	68229259	1:1	0.662004	7.49722	0	0.002206
NFE2:Q16621:OID30268:v1	OID30268	NFE2	Cardiometabolic_II	Q16621	12	54292111	54301015	1:1	0.000995298	6.60432	0	0.101895
NFIC:P08651:OID30988:v1	OID30988	NFIC	Neurology_II	P08651	19	3314403	3469217	1:1	0.399183	5.63359	0	0.008979
NFKB1:P19838:OID30160:v1	OID30160	NFKB1	Cardiometabolic_II	P19838	4	102501330	102617302	1:1	0.0182071	8.01911	0	0.091084
NFKB2:Q00653:OID31258:v1	OID31258	NFKB2	Oncology_II	Q00653	10	102394110	102402524	1:1	0.614288	6.01687	0	0.004405
NFKBIE:O00221:OID21212:v1	OID21212	NFKBIE	Oncology	O00221	6	44258166	44265788	1:1	0.0303254	10.2805	0	0.075072
NFU1:Q9UMS0:OID31510:v1	OID31510	NFU1	Oncology_II	Q9UMS0	2	69396113	69437628	1:1	0.00495933	13.6344	0	0.052645
NFX1:Q12986:OID30158:v1	OID30158	NFX1	Cardiometabolic_II	Q12986	9	33290512	33371157	1:1	0.0842056	10.9305	0	0.109021
NFYA:P23511:OID30134:v1	OID30134	NFYA	Cardiometabolic_II	P23511	6	41072974	41102403	1:1	0.199918	6.69284	0	0.043593
NGF:P01138:OID20920:v1	OID20920	NGF	Neurology	P01138	1	115285904	115338770	1:1	0.996739	3.80968	0	0.004623
NGFR:P08138:OID30300:v1	OID30300	NGFR	Cardiometabolic_II	P08138	17	49495293	49515008	1:10	0.808663	5.71957	0	0.003353
NGRN:Q9NPE2:OID31115:v1	OID31115	NGRN	Neurology_II	Q9NPE2	15	90265659	90275778	1:1	0.418145	4.2587	0	0.018416
NHLRC3:Q5JS37:OID30614:v1	OID30614	NHLRC3	Inflammation_II	Q5JS37	13	39038306	39050109	1:10	0.000497649	5.11048	0.0224972	0.014108
NID1:P14543:OID20362:v1	OID20362	NID1	Cardiometabolic	P14543	1	235975830	236065109	1:1000	0.000240261	5.95544	0.00447915	0.009564
NID2:Q14112:OID21085:v1	OID21085	NID2	Neurology	Q14112	14	52004809	52069059	1:100	0.000446214	8.68917	0	0.01122
NINJ1:Q92982:OID21167:v1	OID21167	NINJ1	Oncology	Q92982	9	93121496	93134251	1:1	0.190122	8.44276	0	0.003485
NIT1:Q86X76:OID30252:v1	OID30252	NIT1	Cardiometabolic_II	Q86X76	1	161118086	161125445	1:1	0.000703573	4.99999	0	0.082494
NIT2:Q9NQR4:OID30336:v1	OID30336	NIT2	Cardiometabolic_II	Q9NQR4	3	100334739	100361635	1:10	0.000806535	9.39188	0.00600611	0.057578
NLGN1:Q8N2Q7:OID30900:v1	OID30900	NLGN1	Neurology_II	Q8N2Q7	3	173396284	174294372	1:1	0.797989	5.96035	0	0.004601
NLGN2:Q8NFZ4:OID30878:v1	OID30878	NLGN2	Neurology_II	Q8NFZ4	17	7404874	7419860	1:1	0.92096	6.51581	0	0.003137
NME1:P15531:OID30451:v1	OID30451	NME1	Inflammation_II	P15531	17	51153559	51162428	1:1	0.984281	8.41538	0	0.005612
NME3:Q13232:OID20789:v1	OID20789	NME3	Inflammation	Q13232	16	1770320	1771561	1:10	0.000205959	4.50903	0.00298641	0.007275
NMI:Q13287:OID31378:v1	OID31378	NMI	Oncology_II	Q13287	2	151270470	151289894	1:1	0.00296873	8.67192	0.00298589	0.053594
NMNAT1:Q9HAN9:OID20913:v1	OID20913	NMNAT1	Neurology	Q9HAN9	1	9943428	9985501	1:1	0.00106405	5.58447	0	0.057471
NMRK2:Q9NPI5:OID31163:v1	OID31163	NMRK2	Oncology_II	Q9NPI5	19	3933069	3942416	1:1	0.902564	5.4175	0	0.003938
NMT1:P30419:OID31021:v1	OID31021	NMT1	Neurology_II	P30419	17	44957992	45109016	1:1	0.363987	7.84921	0	0.025894
NOMO1:Q15155:OID21106:v1	OID21106	NOMO1	Neurology	Q15155	16	14833721	14896157	1:100	0.000188783	4.61702	0	0.005983
NOP56:O00567:OID30055:v1	OID30055	NOP56	Cardiometabolic_II	O00567	20	2652593	2658393	1:1	0.311254	10.5968	0	0.001998
NOS1:P29475:OID20863:v1	OID20863	NOS1	Neurology	P29475	12	117208142	117452170	1:1	0.00928468	13.5201	0	0.003134
NOS2:P35228:OID30087:v1	OID30087	NOS2	Cardiometabolic_II	P35228	17	27756766	27800529	1:1	0.590469	8.63742	0	0.004324
NOS3:P29474:OID20834:v1	OID20834	NOS3	Neurology	P29474	7	150991017	151014588	1:1	0.0337235	10.6857	0	0.006977
NOTCH1:P46531:OID20311:v1	OID20311	NOTCH1	Cardiometabolic	P46531	9	136494433	136546048	1:100	0.000223099	3.75817	0	0.006402
NOTCH2:Q04721:OID30407:v1	OID30407	NOTCH2	Cardiometabolic_II	Q04721	1	119911553	120100779	1:100	0.000617771	5.01226	0	0.008104
NOTCH3:Q9UM47:OID20253:v1	OID20253	NOTCH3	Cardiometabolic	Q9UM47	19	15159038	15200995	1:100	0.000394714	5.61394	0	0.005389
NPC2:P61916:OID30418:v1	OID30418	NPC2	Cardiometabolic_II	P61916	14	74476192	74494177	1:100	0.002248	4.53602	0.0149981	0.005629
NPDC1:Q9NQX5:OID20205:v1	OID20205	NPDC1	Cardiometabolic	Q9NQX5	9	137039463	137046179	1:10	0.000291745	5.8719	0	0.004001
NPHS1:O60500:OID30540:v1	OID30540	NPHS1	Inflammation_II	O60500	19	35825372	35869287	1:1	0.115111	8.17918	0	0.002174
NPHS2:Q9NP85:OID30462:v1	OID30462	NPHS2	Inflammation_II	Q9NP85	1	179550539	179575952	1:1	0.528829	6.6117	0	0.002896
NPL:Q9BXD5:OID30329:v1	OID30329	NPL	Cardiometabolic_II	Q9BXD5	1	182789293	182830384	1:10	0.00106394	5.31675	0	0.016698
NPM1:P06748:OID20961:v1	OID20961	NPM1	Neurology	P06748	5	171387116	171411810	1:1	0.021178	5.02208	0.735961	0.064285
NPPB:P16860:OID20049:v1	OID20049	NPPB	Cardiometabolic	P16860	1	11857464	11858945	1:1	0.559241	18.7876	0	0.005872
NPPC:P23582:OID20568:v1	OID20568	NPPC	Inflammation	P23582	2	231921809	231926396	1:1	0.000257449	6.38552	0	0.005549
NPR1:P16066:OID30116:v1	OID30116	NPR1	Cardiometabolic_II	P16066	1	153678688	153693992	1:1	0.933796	8.08561	0	0.00237
NPTN:Q9Y639:OID21235:v1	OID21235	NPTN	Oncology	Q9Y639	15	73560014	73634134	1:1	0.152554	10.7722	0	0.002453
NPTX1:Q15818:OID21074:v1	OID21074	NPTX1	Neurology	Q15818	17	80466834	80477843	1:100	0.000360404	4.92388	0	0.003417
NPTX2:P47972:OID30390:v1	OID30390	NPTX2	Cardiometabolic_II	P47972	7	98617285	98629869	1:100	0.0023338	5.51569	0	0.004427
NPTXR:O95502:OID20191:v1	OID20191	NPTXR	Cardiometabolic	O95502	22	38818452	38844028	1:10	0.00034323	6.15694	0.00151021	0.01393
NPY:P01303:OID21388:v1	OID21388	NPY	Oncology	P01303	7	24284188	24291862	1:1	0.000188783	10.3793	0	0.036379
NRCAM:Q92823:OID20229:v1	OID20229	NRCAM	Cardiometabolic	Q92823	7	108147623	108456717	1:10	0.00034323	6.87481	0	0.004445
NRGN:Q92686:OID30674:v1	OID30674	NRGN	Inflammation_II	Q92686	11	124739942	124747210	1:1000	0.00401551	6.33145	0	0.07689
NRN1:Q9NPD7:OID30983:v1	OID30983	NRN1	Neurology_II	Q9NPD7	6	5997999	6007605	1:1	0.938858	7.85414	0	0.004814
NRP1:O14786:OID20390:v1	OID20390	NRP1	Cardiometabolic	O14786	10	33177492	33336262	1:1000	0.00046336	5.28728	0	0.005636
NRP2:O60462:OID21081:v1	OID21081	NRP2	Neurology	O60462	2	205681990	205798133	1:100	0.000308917	6.80841	0	0.007063
NRTN:Q99748:OID20465:v1	OID20465	NRTN	Inflammation	Q99748	19	5805067	5828324	1:1	0.862162	9.54237	0	0.003013
NRXN3:Q9Y4C0:OID30901:v1	OID30901	NRXN3	Neurology_II	Q9Y4C0	14	78170373	79868291	1:1	0.868586	6.16186	0	0.002325
NSFL1C:Q9UNZ2:OID21022:v1	OID21022	NSFL1C	Neurology	Q9UNZ2	20	1442162	1473842	1:10	0.000326079	6.23067	0	0.096393
NT5C:Q8TCD5:OID30294:v1	OID30294	NT5C	Cardiometabolic_II	Q8TCD5	17	75130225	75131757	1:10	0.00163023	5.97264	0	0.064791
NT5C1A:Q9BXI3:OID31102:v1	OID31102	NT5C1A	Neurology_II	Q9BXI3	1	39651229	39672107	1:1	0.000772214	5.06874	0	0.012124
NT5C3A:Q9H0P0:OID20553:v1	OID20553	NT5C3A	Inflammation	Q9H0P0	7	33014130	33062796	1:1	0.000171633	9.16497	0.00151037	0.082176
NT5E:P21589:OID21498:v1	OID21498	NT5E	Oncology	P21589	6	85449584	85495791	1:10	0.00041189	4.15073	0	0.006677
NTF3:P20783:OID20591:v1	OID20591	NTF3	Inflammation	P20783	12	5432108	5521536	1:1	0.000308939	8.15455	0	0.009932
NTF4:P34130:OID21208:v1	OID21208	NTF4	Oncology	P34130	19	49061066	49065054	1:1	0.188525	7.71874	0	0.003654
NTproBNP:NTproBNP:OID20125:v1	OID20125	NTproBNP	Cardiometabolic	P16860	1	11857464	11858945	1:10	0.0554316	10.2583	0	0.004785
NTRK2:Q16620:OID20136:v1	OID20136	NTRK2	Cardiometabolic	Q16620	9	84668375	85095751	1:10	0.000497683	7.56367	0	0.006766
NTRK3:Q16288:OID21057:v1	OID21057	NTRK3	Neurology	Q16288	15	87859751	88256768	1:10	0.000274593	5.27255	0	0.007261
NUB1:Q9Y5A7:OID20510:v1	OID20510	NUB1	Inflammation	Q9Y5A7	7	151341772	151378449	1:1	0.000240286	7.18966	0	0.087732
NUBP1:P53384:OID31412:v1	OID31412	NUBP1	Oncology_II	P53384	16	10743786	10769351	1:1	0.730943	8.89375	0	0.004941
NUCB2:P80303:OID21448:v1	OID21448	NUCB2	Oncology	P80303	11	17208153	17349980	1:1	0.000343242	4.49675	0.0014931	0.030112
NUDC:Q9Y266:OID20623:v1	OID20623	NUDC	Inflammation	Q9Y266	1	26900238	26946871	1:1	0.000223122	5.275	0	0.084124
NUDT10:Q8NFP7:OID30198:v1	OID30198	NUDT10	Cardiometabolic_II	Q8NFP7	X	51332231	51337525	1:1	0.970072	5.77378	0	0.003307
NUDT15:Q9NV35:OID30102:v1	OID30102	NUDT15	Cardiometabolic_II	Q9NV35	13	48037726	48047221	1:1	0.620002	7.09618	0	0.005048
NUDT16:Q96DE0:OID31484:v1	OID31484	NUDT16	Oncology_II	Q96DE0	3	131381671	131388830	1:1	0.000995298	13.7139	0.00149295	0.05492
NUDT2:P50583:OID21308:v1	OID21308	NUDT2	Oncology	P50583	9	34329506	34343711	1:1	0.172599	9.36968	0	0.042673
NUDT5:Q9UKK9:OID21115:v1	OID21115	NUDT5	Neurology	Q9UKK9	10	12165330	12196144	1:100	0.000566349	5.10557	0	0.083766
NUMB:P49757:OID30568:v1	OID30568	NUMB	Inflammation_II	P49757	14	73275107	73458617	1:1	0.000394687	8.1447	0	0.089927
NUP50:Q9UKX7:OID30100:v1	OID30100	NUP50	Cardiometabolic_II	Q9UKX7	22	45163925	45188017	1:1	0.829615	6.13237	0	0.005946
NXPE4:Q6UWF7:OID30076:v1	OID30076	NXPE4	Cardiometabolic_II	Q6UWF7	11	114570591	114595786	1:1	0.802536	7.60305	0	0.003805
NXPH1:P58417:OID20849:v1	OID20849	NXPH1	Neurology	P58417	7	8433609	8752961	1:1	0.111759	11.4722	0	0.022938
NXPH3:O95157:OID30565:v1	OID30565	NXPH3	Inflammation_II	O95157	17	49575871	49583827	1:1	0.000892336	6.93384	0	0.007457
OBP2B:Q9NPH6:OID20980:v1	OID20980	OBP2B	Neurology	Q9NPH6	9	133205277	133209250	1:1	0.000274593	5.66553	0.00300336	0.004319
OCLN:Q16625:OID31069:v1	OID31069	OCLN	Neurology_II	Q16625	5	69492292	69558104	1:1	0.000600611	6.99533	0	0.006723
ODAM:A1E959:OID20793:v1	OID20793	ODAM	Neurology	A1E959	4	70195725	70204576	1:1	0.236425	10.6462	0.00151026	0.005001
OFD1:O75665:OID31268:v1	OID31268	OFD1	Oncology_II	O75665	X	13734743	13777955	1:1	0.633027	6.09796	0	0.002469
OGA:O60502:OID31465:v1	OID31465	OGA	Oncology_II	O60502	10	101784443	101818465	1:1	0.0177094	5.80802	0	0.096729
OGFR:Q9NZT2:OID21360:v1	OID21360	OGFR	Oncology	Q9NZT2	20	62804835	62814000	1:1	0.000360404	4.80849	0	0.060606
OGN:P20774:OID21123:v1	OID21123	OGN	Neurology	P20774	9	92383268	92404696	1:100	0.000257431	5.33149	0	0.00488
OGT:O15294:OID31300:v1	OID31300	OGT	Oncology_II	O15294	X	71533087	71575892	1:1	0.715551	7.72612	0	0.004223
OLFM4:Q6UX06:OID30665:v1	OID30665	OLFM4	Inflammation_II	Q6UX06	13	53028813	53052057	1:10	0.00252257	7.08142	0.0315407	0.008495
OLR1:P78380:OID20183:v1	OID20183	OLR1	Cardiometabolic	P78380	12	10158301	10172138	1:10	0.000240261	5.32166	0.00899262	0.055956
OMD:Q99983:OID20725:v1	OID20725	OMD	Inflammation	Q99983	9	92412380	92424471	1:10	0.000188796	4.25625	0	0.005884
OMG:P23515:OID21352:v1	OID21352	OMG	Oncology	P23515	17	31272013	31297539	1:1	0.0004977	6.97811	0	0.0682
OMP:P47874:OID30835:v1	OID30835	OMP	Neurology_II	P47874	11	77102840	77103331	1:1	0.759189	6.76169	0	0.006663
OPHN1:O60890:OID31087:v1	OID31087	OPHN1	Neurology_II	O60890	X	67949349	68433913	1:1	0.00475341	9.762	0	0.121359
OPLAH:O14841:OID30201:v1	OID30201	OPLAH	Cardiometabolic_II	O14841	8	144051266	144063965	1:1	0.0483063	5.32657	0	0.060163
OPTC:Q9UBM4:OID21362:v1	OID21362	OPTC	Oncology	Q9UBM4	1	203494153	203508949	1:1	0.000566349	7.29053	0	0.003136
ORM1:P02763:OID30768:v1	OID30768	ORM1	Inflammation_II	P02763	9	114323098	114326479	1:100000	0.00485637	3.26022	0.004496	0.002819
OSBPL2:Q9H1P3:OID31085:v1	OID31085	OSBPL2	Neurology_II	Q9H1P3	20	62231922	62296213	1:1	0.911968	5.62131	0	0.003693
OSCAR:Q8IYS5:OID20776:v1	OID20776	OSCAR	Inflammation	Q8IYS5	19	54094668	54102692	1:10	0.000188796	4.00841	0.00298641	0.003784
OSM:P13725:OID20574:v1	OID20574	OSM	Inflammation	P13725	22	30262829	30266851	1:1	0.000360428	5.92349	0.00449677	0.022371
OSMR:Q99650:OID20356:v1	OID20356	OSMR	Cardiometabolic	Q99650	5	38845858	38945596	1:1000	0.000411876	4.36913	0	0.007739
OSTN:P61366:OID30909:v1	OID30909	OSTN	Neurology_II	P61366	3	191199241	191265615	1:1	0.474586	7.07158	0	0.003917
OTOA:Q7RTW8:OID30825:v1	OID30825	OTOA	Neurology_II	Q7RTW8	16	21663968	21761935	1:1	0.510794	6.63874	0	0.004867
OTUD6B:Q8N6M0:OID31487:v1	OID31487	OTUD6B	Oncology_II	Q8N6M0	8	91070196	91087095	1:1	0.0161479	5.77608	0	0.083355
OTUD7B:Q6GQQ9:OID31064:v1	OID31064	OTUD7B	Neurology_II	Q6GQQ9	1	149937812	150010726	1:1	0.00183615	7.87876	0	0.078334
OXCT1:P55809:OID30227:v1	OID30227	OXCT1	Cardiometabolic_II	P55809	5	41730065	41870425	1:1	0.000600611	9.26115	0	0.049666
OXT:P01178:OID21047:v1	OID21047	OXT	Neurology	P01178	20	3071620	3072517	1:10	0.000171621	4.28569	0	0.004159
P4HB:P07237:OID21509:v1	OID21509	P4HB	Oncology	P07237	17	81843159	81860856	1:10	0.000514862	5.94561	0.00901009	0.04322
PACS2:Q86VP3:OID30186:v1	OID30186	PACS2	Cardiometabolic_II	Q86VP3	14	105300563	105398147	1:1	0.115077	7.83198	0	0.087786
PADI2:Q9Y2J8:OID20467:v1	OID20467	PADI2	Inflammation	Q9Y2J8	1	17066761	17119451	1:1	0.500309	9.58432	0	0.003195
PADI4:Q9UM07:OID20832:v1	OID20832	PADI4	Neurology	Q9UM07	1	17308195	17364004	1:1	0.215916	9.24389	0.00151026	0.0448
PAEP:P09466:OID20925:v1	OID20925	PAEP	Neurology	P09466	9	135561756	135566955	1:1	0.0734022	6.833	0	0.002836
PAFAH1B3:Q15102:OID30998:v1	OID30998	PAFAH1B3	Neurology_II	Q15102	19	42297033	42303546	1:1	0.712736	5.00981	0	0.005021
PAFAH2:Q99487:OID31286:v1	OID31286	PAFAH2	Oncology_II	Q99487	1	25959767	25998117	1:1	0.283094	9.64354	0	0.037113
PAG1:Q9NWQ8:OID20108:v1	OID20108	PAG1	Cardiometabolic	Q9NWQ8	8	80967810	81112068	1:1	0.000274584	8.06836	0	0.035096
PAGR1:Q9BTK6:OID30206:v1	OID30206	PAGR1	Cardiometabolic_II	Q9BTK6	16	29816152	29822489	1:1	0.0315063	9.38941	0	0.038463
PAIP2B:Q9ULR5:OID31228:v1	OID31228	PAIP2B	Oncology_II	Q9ULR5	2	71182738	71227103	1:1	0.563356	10.5523	0.00149295	0.008005
PAK4:O96013:OID20819:v1	OID20819	PAK4	Neurology	O96013	19	39125770	39182816	1:1	0.290708	9.11565	0	0.046374
PALLD:Q8WX93:OID30444:v1	OID30444	PALLD	Inflammation_II	Q8WX93	4	168497052	168928457	1:1	0.86941	6.32407	0	0.003956
PALM:O75781:OID31515:v1	OID31515	PALM	Oncology_II	O75781	19	708935	748329	1:1	0.00159591	4.79622	0.004496	0.004347
PALM2:Q8IXS6:OID31096:v1	OID31096	PALM2	Neurology_II	Q8IXS6	9	109498325	110172512	1:1	0.000823695	4.7103	0	0.002064
PALM3:A6NDB9:OID30182:v1	OID30182	PALM3	Cardiometabolic_II	A6NDB9	19	14053363	14062076	1:1	0.855287	7.35204	0	0.00359
PAM:P19021:OID20291:v1	OID20291	PAM	Cardiometabolic	P19021	5	102753981	103029730	1:100	0.00034323	4.36913	0.00449631	0.005003
PAMR1:Q6UXH9:OID21153:v1	OID21153	PAMR1	Neurology	Q6UXH9	11	35431823	35530300	1:100	0.000274593	4.67348	0	0.005739
PAPPA:Q13219:OID20421:v1	OID20421	PAPPA	Inflammation	Q13219	9	116153791	116402321	1:1	0.46243	10.5424	0	0.004887
PARD3:Q8TEW0:OID31301:v1	OID31301	PARD3	Oncology_II	Q8TEW0	10	34109560	34815325	1:1	0.737499	8.09545	0	0.019762
PARK7:Q99497:OID21160:v1	OID21160	PARK7	Neurology	Q99497	1	7954291	7985505	1:100	0.000274593	5.10066	0	0.08817
PARP1:P09874:OID20500:v1	OID20500	PARP1	Inflammation	P09874	1	226360210	226408154	1:1	0.00106412	8.36638	0	0.063404
PAXX:Q9BUH6:OID30591:v1	OID30591	PAXX	Inflammation_II	Q9BUH6	9	136992422	136993984	1:10	0.000840855	5.57464	0	0.061184
PBK:Q96KB5:OID31158:v1	OID31158	PBK	Oncology_II	Q96KB5	8	27809624	27838082	1:1	0.888715	5.17437	0	0.007785
PBLD:P30039:OID20839:v1	OID20839	PBLD	Neurology	P30039	10	68282660	68333049	1:1	0.164172	9.44122	0	0.023114
PBXIP1:Q96AQ6:OID31435:v1	OID31435	PBXIP1	Oncology_II	Q96AQ6	1	154944076	154956123	1:1	0.000995298	7.03222	0	0.004528
PCARE:A6NGG8:OID30838:v1	OID30838	PCARE	Neurology_II	A6NGG8	2	29060976	29074523	1:1	0.553369	8.6941	0	0.002636
PCBD1:P61457:OID30610:v1	OID30610	PCBD1	Inflammation_II	P61457	10	70882280	70888565	1:10	0.000772214	4.55321	0.00151011	0.00988
PCBP2:Q15366:OID31003:v1	OID31003	PCBP2	Neurology_II	Q15366	12	53452102	53481162	1:1	0.000394687	8.40087	0	0.073761
PCDH1:Q08174:OID20614:v1	OID20614	PCDH1	Inflammation	Q08174	5	141853090	141879246	1:1	6.8653e-05	5.11539	0.00300357	0.004406
PCDH12:Q9NPG4:OID31045:v1	OID31045	PCDH12	Neurology_II	Q9NPG4	5	141943581	141969741	1:1	0.000755054	6.52565	0	0.003481
PCDH17:O14917:OID20132:v1	OID20132	PCDH17	Cardiometabolic	O14917	13	57631744	57729311	1:10	0.000480522	7.14537	0.00151021	0.002365
[truncated: 943 more rows]

## Sheet: Table S2
Table S2. ICD codes for diseases
Long term condition grouping	Conditions included as reported by participants	ICD10 code
Sudden cardiac death (SCD)	Cardiac arrest with successful resuscitation	I46.0
	Sudden cardiac death, so described	I46.1
	Cardiac arrest, unspecified	I46.9

## Sheet: Table S3
Table S3. Missingness proportion for each protein before imputation in the analytic cohort.
column_name	missing_proportion
nrn1	0.15685
nrp1	0.0227664
nrp2	0.0280798
nrtn	0.0465538
nrxn3	0.178501
nsfl1c	0.0198166
nt5c	0.155375
nt5c1a	0.157379
nt5c3a	0.0312376
nt5e	0.025338
ntf3	0.029706
ntf4	0.0512244
ntprobnp	0.0282878
ntrk2	0.0282878
ntrk3	0.0198166
nub1	0.029706
nubp1	0.159308
nucb2	0.0216697
nudc	0.0176799
nudt10	0.177839
nudt15	0.183076
nudt16	0.160386
nudt2	0.0328449
nudt5	0.0280798
numb	0.179786
nup50	0.183076
nxpe4	0.183076
nxph1	0.0511109
nxph3	0.179786
obp2b	0.0390659
ocln	0.15685
odam	0.0526993
ofd1	0.170767
oga	0.158949
ogfr	0.0328449
ogn	0.0280798
ogt	0.170767
olfm4	0.204652
olr1	0.0377234
omd	0.02409
omg	0.0328449
omp	0.182509
ophn1	0.157379
oplah	0.177839
optc	0.0328449
orm1	0.157058
osbpl2	0.157379
oscar	0.0272856
osm	0.0343008
osmr	0.0227664
ostn	0.178501
otoa	0.182509
otud6b	0.158949
otud7b	0.15685
oxct1	0.177839
oxt	0.0198166
p4hb	0.0331096
pacs2	0.183076
padi2	0.0465538
padi4	0.0526993
paep	0.0358892
pafah1b3	0.15685
pafah2	0.170767
pag1	0.0461
pagr1	0.177839
paip2b	0.187047
pak4	0.0511109
palld	0.179786
palm	0.163544
palm2	0.157379
palm3	0.183076
pam	0.0210835
pamr1	0.0280798
pappa	0.0465538
pard3	0.170767
park7	0.0280798
parp1	0.029706
paxx	0.17383
pbk	0.185572
pbld	0.0511109
pbxip1	0.158949
pcare	0.182509
pcbd1	0.175399
pcbp2	0.15685
pcdh1	0.0208377
pcdh12	0.15685
pcdh17	0.0282878
pcdh7	0.158949
pcdh9	0.158949
pcdhb15	0.159308
pcna	0.185572
pcolce	0.63604
pcsk7	0.159308
pcsk9	0.0163184
pcyt2	0.158949
pdap1	0.155375
pdcd1	0.0216697
pdcd1lg2	0.0328449
pdcd5	0.0198166
pdcd6	0.0282878
pdcl2	0.185572
pde1c	0.185572
pde4d	0.183076
pde5a	0.17383
pdgfa	0.0163184
pdgfb	0.02409
pdgfc	0.0512244
pdgfra	0.0282878
pdgfrb	0.0163184
pdia2	0.185572
pdia3	0.17383
pdia4	0.15528
pdia5	0.185572
pdlim5	0.15685
pdlim7	0.02409
pdp1	0.0512244
pdrg1	0.178501
pdxdc1	0.185572
pdzd2	0.183076
pdzk1	0.179786
pear1	0.0163184
pebp1	0.0280798
pecam1	0.0280798
pecr	0.177839
penk	0.17383
pepd	0.154656
per3	0.179786
pf4	0.160348
pfdn2	0.0511109
pfdn4	0.185572
pfdn6	0.178501
pfkfb2	0.0344332
pga4	0.154656
pgd	0.155375
pgf	0.0176799
pglyrp1	0.0210457
pglyrp2	0.164792
pglyrp4	0.183076
pgm2	0.178501
pgr	0.179786
phactr2	0.15685
phldb1	0.158949
phldb2	0.185572
phospho1	0.0358892
phykpl	0.17383
pi16	0.154656
pi3	0.041127
pibf1	0.15685
pigr	0.040711
pik3ap1	0.029706
pik3ip1	0.0280798
pikfyve	0.179786
pilra	0.0280798
pilrb	0.0282878
pinlyp	0.17383
pithd1	0.187047
pkd1	0.155375
pkd2	0.183076
pklr	0.0272856
pkn3	0.170767
pla2g10	0.0358892
pla2g15	0.025338
pla2g1b	0.0178879
pla2g2a	0.0302543
pla2g4a	0.02409
pla2g7	0.0280798
plat	0.0194951
plau	0.0280798
plaur	0.0352085
plb1	0.157379
plcb1	0.179786
plcb2	0.157379
plekho1	0.157379
plg	0.175589
plin1	0.0511109
plin3	0.0282878
plpbp	0.0282878
plscr3	0.158986
pltp	0.0194762
plxdc1	0.0512244
plxdc2	0.157379
plxna4	0.029706
plxnb2	0.0210646
plxnb3	0.0314834
pm20d1	0.0329205
pmch	0.183076
pmm2	0.183076
pms1	0.178501
pmvk	0.0526614
pnlip	0.154656
pnliprp1	0.157379
pnliprp2	0.0288929
pnma1	0.177839
pnma2	0.182509
pnpt1	0.0465538
podxl	0.0328449
podxl2	0.025338
pof1b	0.179786
smad5	0.0328449
smarca2	0.0511109
smc3	0.185572
smndc1	0.158949
smoc1	0.0200624
smoc2	0.02409
smpd1	0.0246195
smpd3	0.179786
smpdl3a	0.0256973
smpdl3b	0.159308
sms	0.182509
smtn	0.158968
snap23	0.0282878
snap25	0.182509
snap29	0.025338
snapin	0.15685
snca	0.17383
sncg	0.0358892
sned1	0.177839
snrpb2	0.157379
snu13	0.183076
snx15	0.17383
snx18	0.158949
snx2	0.159308
snx5	0.177839
snx9	0.0282878
sod1	0.0477829
sod2	0.0280798
sod3	0.154656
sorbs1	0.15685
sorcs2	0.0512244
sord	0.0245249
sort1	0.0297249
sost	0.0297249
sowaha	0.178501
sox2	0.158419
sox9	0.178501
spaca5_spaca5b	0.15685
spag1	0.15685
sparc	0.025338
sparcl1	0.0275693
spart	0.17383
spesp1	0.155375
spink1	0.0280798
spink2	0.17383
spink4	0.029706
spink5	0.0280798
spink6	0.0200624
spink8	0.183076
spint1	0.0312943
spint2	0.02409
spint3	0.158949
spock1	0.0358892
spon1	0.0272856
spon2	0.0329394
spp1	0.017869
spred2	0.179786
spring1	0.185572
sprr1b	0.170767
sprr3	0.157379
spry2	0.0465538
sptbn2	0.182509
sptlc1	0.157379
src	0.0269263
srp14	0.0328449
srpk2	0.029706
srpx	0.155375
ssb	0.0511109
ssbp1	0.179786
ssc4d	0.0297249
ssc5d	0.0243736
ssh3	0.185572
ssna1	0.158949
st13	0.17383
st3gal1	0.0328449
st6gal1	0.0163184
st8sia1	0.179786
stab2	0.15528
stam	0.159308
stambp	0.0374965
stat2	0.179786
stat5b	0.0328449
stau1	0.185572
stc1	0.0198166
stc2	0.0294223
steap4	0.182509
stip1	0.0296871
stk11	0.0461
stk24	0.0511109
stk4	0.0282878
stoml2	0.185572
stx16	0.0512244
stx1b	0.178501
stx3	0.157379
stx4	0.0328449
stx5	0.179786
stx6	0.0512244
stx7	0.179786
stx8	0.029706
stxbp1	0.15685
stxbp3	0.0512244
sugp1	0.158949
sugt1	0.0512244
sult1a1	0.0198166
sult2a1	0.029706
sumf1	0.179786
sumf2	0.0198166
suox	0.15685
susd1	0.0461
susd2	0.0280798
susd4	0.159308
susd5	0.178425
sv2a	0.178501
swap70	0.158949
syap1	0.17383
syngap1	0.182509
syt1	0.157379
sytl4	0.155375
tab2	0.170767
tacc3	0.0328449
tacstd2	0.139227
tada3	0.159308
tafa5	0.0328449
tagln3	0.185572
taldo1	0.158438
tank	0.0465538
tap1	0.170767
tarbp2	0.0511109
tarm1	0.178501
tars1	0.159308
tax1bp1	0.157379
tbc1d17	0.0511109
tbc1d23	0.0328449
tbc1d5	0.029706
tbca	0.17383
tbcb	0.0358892
tbcc	0.0358892
tbl1x	0.0512244
tbr1	0.178501
tcl1a	0.0373263
tcl1b	0.0461
tcn1	0.171788
tcn2	0.017869
tcof1	0.155375
tcp11	0.170767
tctn3	0.155375
tdgf1	0.0511109
tdo2	0.178501
tdp1	0.159308
tdrkh	0.0511109
tef	0.183076
tek	0.025338
terf1	0.179786
tet2	0.172317
tex101	0.178501
tex33	0.170767
tf	0.154051
tfap2a	0.182509
tff1	0.0328827
tff2	0.0256784
tff3	0.0291387
tfpi	0.0306514
tfpi2	0.0282689
tfrc	0.0243547
tg	0.159308
tgfa	0.029706
tgfb1	0.0192871
tgfb2	0.159308
tgfbi	0.0338281
tgfbr1	0.179786
tgfbr2	0.025338
tgfbr3	0.0163184
tgm2	0.0298951
tgoln2	0.154656
thap12	0.187047
thbd	0.0282878
thbs2	0.0280798
thbs4	0.0274936
thop1	0.0329016
thpo	0.0461
thrap3	0.183076
thsd1	0.186064
thtpa	0.160896
thy1	0.0198166
tia1	0.0568403
tie1	0.0163184
tigar	0.0527182
tigit	0.170767
timd4	0.0243736
timm10	0.155375
timm8a	0.157379
timp1	0.038631
timp2	0.155375
timp3	0.02409
timp4	0.0280798
tinagl1	0.0313132
tjap1	0.025338
tjp3	0.182509
tk1	0.170767
tlr1	0.179786
tlr2	0.170767
tlr3	0.0176799
tlr4	0.179786
tmco5a	0.178501
tmed1	0.170767
tmed10	0.183076
tmed4	0.183076
tmed8	0.158949
tmem106a	0.159308
tmem132a	0.177839
tmem25	0.15685
tmod4	0.185572
tmprss11b	0.182509
tmprss11d	0.158986
tmprss15	0.0328449
tmprss5	0.0405408
tmsb10	0.0280798
tnc	0.0243736
tnf	0.0475749
tnfaip2	0.158949
tnfaip8	0.0465538
tnfaip8l2	0.17383
tnfrsf10a	0.0358892
tnfrsf10b	0.0358892
tnfrsf10c	0.0258485
tnfrsf11a	0.0176799
tnfrsf11b	0.0288929
tnfrsf12a	0.025338
tnfrsf13b	0.0272856
tnfrsf13c	0.0465538
tnfrsf14	0.0272856
tnfrsf17	0.17383
tnfrsf19	0.0200624
tnfrsf1a	0.0280798
tnfrsf1b	0.0280798
tnfrsf21	0.0198166
tnfrsf4	0.0192871
tnfrsf6b	0.0358892
tnfrsf8	0.0198166
tnfrsf9	0.0358892
tnfsf10	0.0176799
tnfsf11	0.029706
tnfsf12	0.0176799
tnfsf13	0.02409
tnfsf13b	0.0179068
tnfsf14	0.0358892
tnfsf8	0.15528
tnip1	0.157379
tnn	0.15528
tnni3	0.0461
tnpo1	0.170767
tnr	0.0358892
tnxb	0.0280798
tomm20	0.155375
top1	0.158949
top1mt	0.185572
top2b	0.179786
tor1aip1	0.177839
tp53	0.0512244
tp53bp1	0.179786
tp53i3	0.191812
tp53inp1	0.0461
tp73	0.178501
tpbgl	0.178501
tpd52l2	0.17383
tpk1	0.155375
tpm3	0.183076
tpmt	0.0512244
tpp1	0.0352652
tppp2	0.170767
tppp3	0.0511109
tpr	0.183076
tprkb	0.185572
tpsab1	0.0192871
tpsd1	0.15685
tpsg1	0.179786
tpt1	0.0465538
traf2	0.029706
traf3	0.179786
traf3ip2	0.183076
trdmt1	0.170767
treh	0.15528
trem2	0.0288929
treml1	0.154656
treml2	0.0280798
triap1	0.0200624
trim21	0.029706
trim24	0.172355
trim25	0.158949
trim26	0.185572
trim40	0.178501
trim5	0.029706
trim58	0.159308
trpv3	0.183076
tsc1	0.179786
tsc22d1	0.15685
tshb	0.0282878
tslp	0.0461
tsnax	0.183076
tspan1	0.0461
tspan15	0.183076
tspan7	0.182509
tspan8	0.158949
tspyl1	0.179786
tst	0.0526803
ttf2	0.178501
ttn	0.183076
ttr	0.16326
tubb3	0.182509
twf2	0.15528
txk	0.170767
txlna	0.0358892
txn	0.168554
txndc15	0.025338
txndc5	0.0198166
txndc9	0.157379
txnl1	0.184079
txnrd1	0.0280798
tymp	0.0344899
tyro3	0.0282878
tyrp1	0.179786
ubac1	0.0328449
ube2b	0.159308
ube2l6	0.155375
ube2z	0.179786
ubqln3	0.183076
ubxn1	0.17383
ufd1	0.158949
ugdh	0.183076
uhrf2	0.183076
ulbp2	0.0358892
umod	0.0193817
unc5d	0.179786
unc79	0.185572
ung	0.159308
upb1	0.155375
upk3a	0.182509
upk3bl1	0.172355
urod	0.17383
uros	0.178501
uso1	0.0328449
usp25	0.159308
usp28	0.157379
usp47	0.183076
usp8	0.0461
uxs1	0.0512244
vamp5	0.0461
vamp8	0.179786
vash1	0.029706
vasn	0.0433582
vasp	0.154656
vat1	0.0328449
vav3	0.182509
vcam1	0.0259431
vcan	0.0198166
vcpkmt	0.185572
vegfa	0.0208566
vegfb	0.179786
vegfc	0.025338
vegfd	0.0192871
vgf	0.15685
vim	0.0461
vipr1	0.177839
vit	0.155375
vmo1	0.0328449
vnn1	0.154656
vnn2	0.0328449
vps28	0.170767
vps37a	0.0328449
vps4b	0.159308
vps53	0.0328449
vsig10	0.159308
vsig10l	0.183076
vsig2	0.159308
vsig4	0.0294223
vsir	0.0297627
vsnl1	0.157379
vstm1	0.0511109
vstm2b	0.170767
vstm2l	0.0461
vta1	0.0198166
vtcn1	0.0512244
vti1a	0.17383
vwa1	0.0215184
vwa5a	0.185572
vwc2	0.0391037
vwc2l	0.15685
vwf	0.0163184
wars	0.0280798
was	0.0465538
wasf1	0.0461
wasf3	0.0511109
washc3	0.157379
wasl	0.179786
wdr46	0.159308
wfdc1	0.176345
polr2a	0.179786
polr2f	0.0328449
pomc	0.177839
pon1	0.154656
pon2	0.0461
pon3	0.02409
postn	0.15528
ppbp	0.160348
ppcdc	0.0198166
ppib	0.0273991
ppie	0.170767
ppif	0.15528
ppl	0.179786
ppm1a	0.0512244
ppm1b	0.179786
ppm1f	0.155375
ppme1	0.0328449
ppp1cc	0.159308
ppp1r12a	0.025338
ppp1r12b	0.170767
ppp1r14a	0.15685
ppp1r14d	0.15685
ppp1r2	0.0282878
ppp1r9b	0.0176799
ppp2r5a	0.158949
ppp3r1	0.0358892
ppt1	0.178501
ppy	0.0298572
pqbp1	0.0512244
prame	0.185572
prap1	0.15528
prc1	0.159308
prcp	0.022426
prdx1	0.0558192
prdx2	0.168951
prdx3	0.0465538
prdx5	0.0176799
prdx6	0.0200624
preb	0.0465538
prelp	0.0288929
prg2	0.15528
prg3	0.15528
prkab1	0.0465538
prkag3	0.178501
prkar1a	0.0282878
prkar2a	0.158968
prkcq	0.0465538
prkd2	0.183076
prkg1	0.17383
prkra	0.0512244
prl	0.0198166
prnd	0.157379
proc	0.0259431
procr	0.183076
prok1	0.029706
pros1	0.154051
prr4	0.179938
prr5	0.179786
prrt3	0.177839
prss2	0.0243736
prss22	0.179786
prss27	0.0314267
prss53	0.157379
prss8	0.0320318
prtfdc1	0.0511109
prtg	0.0200624
prtn3	0.0526236
prune2	0.170767
psap	0.163184
psapl1	0.158949
psca	0.158949
psg1	0.0358892
psip1	0.029706
psma1	0.0512244
psmc3	0.185572
psmd1	0.15685
psmd5	0.178501
psmd9	0.0328449
psme1	0.0374397
psme2	0.0403895
psmg3	0.029706
psmg4	0.179786
pspn	0.029706
psrc1	0.0512244
pstpip2	0.203366
pten	0.0511109
ptgds	0.0354165
ptges2	0.186083
ptgr1	0.155375
pth	0.178501
pth1r	0.029706
ptk7	0.0511109
ptn	0.0461
ptp4a3	0.179786
ptpn1	0.0358892
ptpn6	0.0256784
ptpn9	0.18128
ptprb	0.155375
ptprc	0.15528
ptprf	0.0163184
ptprh	0.158949
ptprk	0.158949
ptprm	0.0312943
ptprn2	0.0390659
ptprr	0.157379
ptprs	0.0163184
ptprz1	0.155375
ptrhd1	0.17383
pts	0.0555734
pttg1	0.170767
ptx3	0.029706
pvalb	0.0244682
pvr	0.0198166
pxdnl	0.159308
pxn	0.0511109
pydc1	0.177839
pyy	0.183076
pzp	0.154051
qdpr	0.0329961
qpct	0.0271722
qsox1	0.171202
rab10	0.155375
rab11fip3	0.155375
rab27b	0.155375
rab2b	0.159308
rab33a	0.183076
rab37	0.0465538
rab39b	0.183076
rab3gap1	0.182509
rab44	0.159308
rab6a	0.029706
rab6b	0.0511109
rabep1	0.17383
rabepk	0.0512244
rabgap1l	0.0465538
rac3	0.178501
rad23b	0.0512244
rad51	0.170767
ralb	0.179786
raly	0.159308
ranbp1	0.177839
ranbp2	0.182509
rangap1	0.0512244
rap1a	0.179786
rapgef2	0.170767
rarres1	0.0512244
rarres2	0.0227664
rasa1	0.0511109
rasgrf1	0.185572
rassf2	0.0512244
rbfox3	0.15685
rbks	0.051092
rbm17	0.15685
rbm19	0.183076
rbm25	0.185572
rbp1	0.178501
rbp2	0.0328449
rbp5	0.0328449
rbp7	0.158949
rbpms	0.179786
rbpms2	0.177839
rcc1	0.159308
rcor1	0.0461
reck	0.177839
reep4	0.15685
reg1a	0.0338659
reg1b	0.0163184
reg3a	0.0163184
reg3g	0.159308
reg4	0.0272856
relb	0.179786
relt	0.0280798
ren	0.0282878
reps1	0.179786
rest	0.185572
ret	0.0328449
retn	0.0304623
rexo2	0.183076
rfc4	0.159308
rgcc	0.15685
rgl2	0.170767
rgma	0.0198166
rgmb	0.0198166
rgs10	0.15685
rgs8	0.0465538
rhoc	0.0416564
rictor	0.179786
rida	0.17383
rilp	0.0229177
rilpl2	0.155375
ripk4	0.183076
rln1	0.15685
rln2	0.175362
rnase1	0.154656
rnase10	0.177839
rnase3	0.0329016
rnase4	0.182736
rnase6	0.160726
rnaseh2a	0.15685
rnaset2	0.0209322
rnf149	0.177839
rnf168	0.179786
rnf31	0.179786
rnf4	0.170767
rnf41	0.0512244
rnf43	0.170767
rnf5	0.177839
robo1	0.0272856
robo2	0.0198166
robo4	0.177839
ror1	0.0282878
rp2	0.0328449
rpa2	0.179786
rpe	0.170767
rpgr	0.178501
rpl14	0.177839
rps10	0.183076
rras	0.178501
rrm2	0.0512244
rrm2b	0.0512244
rrp15	0.182509
rspo1	0.0358892
rspo3	0.0200624
rtbdn	0.0328449
rtkn2	0.183076
rtn4ip1	0.15685
rtn4r	0.0200624
ruvbl1	0.0512244
rwdd1	0.0198166
ryr1	0.183076
s100a11	0.0358892
s100a12	0.0420535
s100a13	0.179786
s100a14	0.15685
s100a16	0.0526993
s100a3	0.159308
s100a4	0.025338
s100g	0.15685
s100p	0.0461
saa4	0.154051
safb2	0.15685
sag	0.182509
samd9l	0.029706
sap18	0.170767
sarg	0.15857
sart1	0.183076
sat1	0.183076
sat2	0.170767
satb1	0.15685
sbsn	0.156831
scamp3	0.0328449
scara5	0.0198166
scarb1	0.0511109
scarb2	0.0542876
scarf1	0.0163184
scarf2	0.0198166
scg2	0.0245249
scg3	0.0272856
scgb1a1	0.0272667
scgb2a2	0.183076
scgb3a1	0.17383
scgb3a2	0.0256784
scgn	0.0465538
scin	0.182509
scly	0.0229177
scn2a	0.182509
scn2b	0.178501
scn3a	0.178501
scn3b	0.182509
scn4b	0.177839
scp2	0.0512244
scpep1	0.180883
scrg1	0.155375
scrib	0.177839
scrn1	0.029706
sct	0.178501
sdc1	0.0282878
sdc4	0.0282878
sdccag8	0.159308
sdhb	0.158949
sdk2	0.17383
sec31a	0.177839
sel1l	0.177839
sele	0.0163184
selenop	0.154051
sell	0.154051
selp	0.0243736
selplg	0.029706
sema3f	0.0282878
sema3g	0.17383
sema4c	0.0328449
sema4d	0.0198166
sema6c	0.179786
sema7a	0.0194951
septin3	0.15685
septin7	0.170767
septin8	0.158986
septin9	0.0328449
serpina1	0.169954
serpina11	0.0163184
serpina12	0.0561974
serpina3	0.157152
serpina4	0.169538
serpina5	0.166361
serpina6	0.154051
serpina7	0.154051
serpina9	0.0374208
serpinb1	0.0312754
serpinb5	0.0461
serpinb6	0.0230122
serpinb8	0.0176799
serpinb9	0.0358892
serpinc1	0.155659
serpind1	0.155659
serpine1	0.0163184
serpine2	0.155375
serpinf1	0.166872
serpinf2	0.169954
serping1	0.155659
serpinh1	0.170767
serpini1	0.175343
serpini2	0.158949
sestd1	0.0511109
setmar	0.0390659
sez6	0.178501
sez6l	0.025338
sez6l2	0.0328449
sf3b4	0.0328449
sfrp1	0.0390659
sfrp4	0.17383
sftpa1	0.0512244
sftpa2	0.0512244
sftpd	0.0282878
sgsh	0.1695
sh2b3	0.0512244
sh2d1a	0.029706
sh3bgrl2	0.182509
sh3bp1	0.158949
sh3gl3	0.175475
sh3glb2	0.157379
shbg	0.154656
shc1	0.185572
shd	0.184684
shh	0.179786
shisa5	0.15528
shmt1	0.0256784
shpk	0.170767
siae	0.0269453
siglec1	0.02409
siglec10	0.029706
siglec15	0.0511109
siglec5	0.0280798
siglec6	0.0200624
siglec7	0.0282878
siglec8	0.177839
siglec9	0.0214617
sil1	0.177839
sirpa	0.0257918
sirpb1	0.0305001
sirt1	0.179786
sirt2	0.0328449
sirt5	0.0511109
sit1	0.0465538
skap1	0.0374965
skap2	0.02409
skiv2l	0.183076
sla2	0.15685
slamf1	0.0465538
slamf6	0.0512244
slamf7	0.029706
slamf8	0.0512244
slc12a2	0.183076
slc13a1	0.159308
slc16a1	0.0511109
slc1a4	0.178501
slc27a4	0.0511109
slc28a1	0.185572
slc34a3	0.185572
slc39a14	0.0511109
slc39a5	0.029706
slc44a4	0.178501
slc4a1	0.15528
slc51b	0.183076
slc9a3r1	0.17383
slc9a3r2	0.158949
slirp	0.185572
slit2	0.0511109
slitrk1	0.179786
slitrk2	0.0200624
slitrk6	0.0461
slk	0.170767
slmap	0.158949
slurp1	0.161501
smad1	0.0512244
smad2	0.159308
smad3	0.159308
wfdc12	0.0216697
wfdc2	0.0776969
wfikkn1	0.0390659
wfikkn2	0.0272856
wif1	0.0200624
wnt9a	0.0465538
wwp2	0.0358892
xcl1	0.0200624
xg	0.0210457
xiap	0.179786
xpnpep2	0.025338
xrcc4	0.0511109
yap1	0.157379
yars1	0.158949
yes1	0.0328449
yju2	0.159308
yod1	0.183076
ythdf3	0.0465538
ywhaq	0.17383
yy1	0.179786
zbp1	0.179786
zbtb16	0.0512244
zbtb17	0.0461
zcchc8	0.183076
zfyve19	0.158949
zhx2	0.157379
znf174	0.179786
znf75d	0.170767
znf830	0.159308
znrd2	0.158949
znrf4	0.159308
zp3	0.177839
zp4	0.185572
zpr1	0.182509
gadd45b	0.170767
gadd45gip1	0.177839
gage2a	0.185572
gal	0.02409
galnt10	0.0328449
galnt2	0.0200624
galnt3	0.0465538
galnt5	0.155375
galnt7	0.0328449
gamt	0.183076
gapdh	0.191964
gart	0.15685
gas2	0.170767
gas6	0.022634
gask1a	0.183076
gast	0.157379
gata3	0.185572
gatd3	0.177839
gba	0.178501
gbp1	0.15893
gbp2	0.0465538
gbp4	0.0511109
gbp6	0.183076
gc	0.154051
gcc1	0.157379
gcg	0.0512244
gchfr	0.194138
gclm	0.183076
gcnt1	0.0328449
gdf15	0.0163184
gdf2	0.0282878
gdnf	0.0511109
get3	0.155375
gfap	0.0527371
gfer	0.0512244
gfod2	0.0512244
gfra1	0.0215184
gfra2	0.0328449
gfra3	0.0388957
gfral	0.182452
gga1	0.0511109
ggact	0.155375
ggct	0.156944
ggh	0.0446819
ggt1	0.0296871
ggt5	0.0358892
gh1	0.0297249
gh2	0.0512244
ghr	0.17383
ghrhr	0.0511109
ghrl	0.0282878
gid8	0.15685
gigyf2	0.15685
gimap7	0.17383
gimap8	0.185572
gip	0.177839
gipc2	0.157379
gipc3	0.158949
gipr	0.179786
git1	0.179786
gja8	0.185572
gkn1	0.0694337
gla	0.175343
glb1	0.0358892
gli2	0.179786
glo1	0.0461
glod4	0.0304245
glp1r	0.182509
glrx	0.0345277
glrx5	0.17383
glt8d2	0.0511109
glyr1	0.159308
gm2a	0.175759
gmfg	0.155375
gmpr	0.0176799
gmpr2	0.17383
gnas	0.15685
gne	0.0512244
gngt1	0.178501
gnly	0.0280798
gnpda1	0.177839
gnpda2	0.17383
golga3	0.15685
golm2	0.0198166
gopc	0.029706
gorasp2	0.158949
got1	0.15528
gp1ba	0.0322587
gp1bb	0.183076
gp2	0.0584098
gp5	0.17383
gp6	0.0296871
gpa33	0.0328449
gpc1	0.0200624
gpc5	0.0358892
gpd1	0.159308
gpha2	0.158949
gpi	0.154656
gpihbp1	0.158949
gpkow	0.0511109
gpnmb	0.0545901
gpr101	0.182509
gpr158	0.15685
gpr15l	0.158949
gpr37	0.0461
gprc5c	0.159308
grap2	0.0282878
grhpr	0.155375
grik2	0.15685
grin2b	0.182509
grk5	0.0461
grn	0.0328827
grp	0.177839
grpel1	0.0328449
grsf1	0.189997
gsap	0.0512244
gsn	0.157852
gsr	0.15944
gsta1	0.0297627
gsta3	0.0512244
gstm4	0.183076
gstp1	0.057105
gstt2b	0.157379
gtf2ird1	0.170767
gtpbp2	0.178501
guca2a	0.0328638
gucy2c	0.170767
guk1	0.183076
gusb	0.0240333
gys1	0.0461
gzma	0.0176799
gzmb	0.029706
gzmh	0.0461
h2ap	0.185572
hadh	0.183076
hagh	0.0229177
hao1	0.0200624
hars1	0.0280798
havcr1	0.0214617
havcr2	0.0280798
hbegf	0.0229177
hbq1	0.0200624
hbz	0.155375
hcg22	0.183076
hcls1	0.0176799
hdac8	0.179786
hdac9	0.182509
hddc2	0.158949
hdgf	0.0214806
hdgfl2	0.157379
hebp1	0.0461
heg1	0.17383
hepacam2	0.157379
heph	0.155375
hexim1	0.029706
hgf	0.0176799
hgfac	0.162655
hgs	0.0512244
hif1a	0.179786
hhex	0.157379
hip1	0.183076
hip1r	0.158968
hjv	0.15685
hk2	0.0461
hla_a	0.15685
hla_dra	0.0327125
hla_e	0.029706
hmbs	0.0200624
hmcn2	0.175324
hmgcl	0.177839
hmgcs1	0.183076
hmmr	0.187142
hmox1	0.0391983
hmox2	0.0511109
hnf1a	0.178501
hnmt	0.0404841
hnrnpk	0.0491822
hnrnpul1	0.15685
hpcal1	0.0176799
hpgds	0.0512244
hpse	0.166361
hras	0.172317
hrc	0.177839
hrg	0.158703
hs1bp3	0.177839
hs3st3b1	0.0328449
hs6st1	0.0200624
hs6st2	0.179786
hsbp1	0.177839
hsd11b1	0.029706
hsd17b14	0.157379
hsd17b3	0.183076
hsdl2	0.177839
hsp90b1	0.0557436
hspa1a	0.0256973
hspa2	0.159308
hspb1	0.0437175
eif4b	0.0358892
eif4e	0.179786
eif4ebp1	0.0282878
eif4g1	0.0176799
eif4g3	0.15685
eif5	0.183076
eif5a	0.0465538
elac1	0.15685
elavl4	0.182509
eln	0.155375
eloa	0.0328449
elob	0.183076
enah	0.0465538
endou	0.220384
eng	0.0163184
eno1	0.0293845
eno2	0.0198166
eno3	0.177839
enoph1	0.159308
enox2	0.183076
enpep	0.183076
enpp2	0.0163184
enpp5	0.02409
enpp6	0.177839
enpp7	0.0582774
ensa	0.159308
entpd2	0.0512244
entpd5	0.0461
entpd6	0.0461
entr1	0.177839
ep300	0.179786
epb41l5	0.178501
epcam	0.0288929
epgn	0.159308
epha1	0.0256973
epha10	0.0511109
epha2	0.0634584
epha4	0.17383
ephb4	0.0163184
ephb6	0.0374965
ephx2	0.0461
epn1	0.170767
epo	0.029706
eppk1	0.177839
eps8l2	0.0216508
erbb2	0.025338
erbb3	0.0320318
erbb4	0.025338
erbin	0.0328449
erc2	0.178501
ercc1	0.185572
ereg	0.0374965
eri1	0.170767
ermap	0.179786
ern1	0.159308
erp29	0.17383
erp44	0.0344332
ervv_1	0.183076
esam	0.0163184
esm1	0.0288929
espl1	0.185572
esr1	0.179786
esyt2	0.157379
evi2b	0.185572
evi5	0.179786
evpl	0.170767
exosc10	0.183076
extl1	0.183076
ezr	0.0198166
f10	0.154656
f11	0.166304
f11r	0.0280798
f12	0.154051
f13b	0.158703
f2	0.154051
f2r	0.0256784
f3	0.0260376
f7	0.025962
f9	0.0259431
fabp1	0.0288929
fabp2	0.0282878
fabp3	0.155375
fabp4	0.0163184
fabp5	0.0229933
fabp6	0.0476127
fabp9	0.029706
fadd	0.0282878
fam13a	0.158949
fam171a2	0.15685
fam171b	0.159308
fam172a	0.177839
fam20a	0.155375
fam3b	0.0328449
fam3c	0.0297249
fam3d	0.158949
fap	0.0163184
farsa	0.178501
fas	0.0194951
faslg	0.0176799
fbln2	0.15528
fbn2	0.178501
fbp1	0.0282878
fcamr	0.155375
fcar	0.029706
fcer1a	0.15685
fcer2	0.0280798
fcgr2a	0.0322398
fcgr2b	0.0512244
fcgr3b	0.0275125
fcn1	0.156264
fcn2	0.0322398
fcrl1	0.0282878
fcrl2	0.0223504
fcrl3	0.0465538
fcrl5	0.0280798
fcrl6	0.029706
fcrlb	0.0512244
fdx1	0.183076
fdx2	0.183076
fen1	0.0512244
fes	0.0512244
fetub	0.0259431
fga	0.174095
fgd3	0.15685
fgf12	0.179786
fgf16	0.179786
fgf19	0.02409
fgf2	0.029706
fgf20	0.179786
fgf21	0.0215184
fgf23	0.0216697
fgf3	0.179786
fgf5	0.0465538
fgf6	0.179786
fgf7	0.185572
fgf9	0.187047
fgfbp1	0.025338
fgfbp2	0.15528
fgfbp3	0.157379
fgfr2	0.025338
fgfr4	0.17383
fgl1	0.154656
fgr	0.0511109
fh	0.182509
fhip2a	0.183076
fhit	0.0511109
fis1	0.0288362
fkbp14	0.15685
fkbp1b	0.0254893
fkbp4	0.0358892
fkbp5	0.0358892
fkbp7	0.0527182
fkbpl	0.158949
fli1	0.0512244
flrt2	0.0358892
flt1	0.0344332
flt3	0.0512244
flt3lg	0.0176799
flt4	0.025338
fmnl1	0.0511109
fmr1	0.0512244
fn1	0.154051
fndc1	0.157379
fnta	0.159308
folh1	0.179786
folr1	0.0298005
folr2	0.0198166
folr3	0.0284391
fos	0.187047
fosb	0.0511109
foxj3	0.179786
foxo1	0.029706
foxo3	0.0512244
frmd4b	0.183076
frmd7	0.178501
frzb	0.0390848
fshb	0.177839
fst	0.0256784
fstl1	0.177839
fstl3	0.0304056
ftcd	0.158968
fuom	0.17383
fuca1	0.0224638
furin	0.025338
fus	0.0528127
fut1	0.172336
fut3_fut5	0.0198166
fut8	0.0358892
fxn	0.0200624
fxyd5	0.0465538
fyb1	0.0296871
fzd10	0.178501
fzd8	0.182509
gabarap	0.159308
gabarapl1	0.170767
gabra4	0.182509
gad1	0.185572
gad2	0.179786
hspb6	0.0200624
hspg2	0.0353976
htr1a	0.182509
htr1b	0.182509
htra2	0.025338
hyal1	0.0336579
hyou1	0.0163184
ica1	0.0465538
icam1	0.0322587
icam2	0.0163184
icam3	0.0163184
icam4	0.029706
icam5	0.0282878
icoslg	0.0328449
id4	0.170767
idi2	0.0511109
ido1	0.177839
ids	0.0176799
idua	0.0200624
ifi30	0.179351
ifit1	0.170767
ifit3	0.170767
ifnar1	0.158949
ifng	0.0465538
ifngr1	0.02409
ifngr2	0.0358892
ifnl1	0.0511109
ifnl2	0.182509
ifnlr1	0.029706
ifnw1	0.183076
ift20	0.178501
igbp1	0.15685
igdcc3	0.182509
igdcc4	0.15528
igf1r	0.0328449
igf2bp3	0.183076
igf2r	0.0280798
igfbp1	0.0179068
igfbp2	0.017869
igfbp3	0.0243736
igfbp4	0.040503
igfbp6	0.0322587
igfbp7	0.0163184
igfbpl1	0.0282878
igfl4	0.179786
ighmbp2	0.183076
iglc2	0.155545
iglon5	0.185572
igsf21	0.177839
igsf3	0.0328449
igsf8	0.0282878
igsf9	0.155375
ikbkg	0.029706
ikzf2	0.0512244
il10	0.0465538
il10ra	0.0465538
il10rb	0.02409
il11	0.0465538
il12a_il12b	0.0328449
il12b	0.0176799
il12rb1	0.0465538
il12rb2	0.179786
il13	0.0465538
il13ra1	0.0403895
il13ra2	0.182509
il15	0.029706
il15ra	0.0465538
il16	0.0176799
il17a	0.0480287
il17c	0.0465538
il17d	0.0465538
il17f	0.0465538
il17ra	0.0280798
il17rb	0.0419211
il18	0.0320885
il18bp	0.0243736
il18r1	0.0176799
il18rap	0.0420346
il19	0.0524913
il1a	0.0465538
il1b	0.0511109
il1r1	0.0296871
il1r2	0.0304812
il1rap	0.0280798
il1rl1	0.0194951
il1rl2	0.0465538
il1rn	0.0304245
il2	0.0465538
il20	0.0465538
il20ra	0.0465538
il20rb	0.179786
il21r	0.179786
il22	0.159308
il22ra1	0.0465538
il24	0.0465538
il25	0.188447
il2ra	0.0352274
il2rb	0.0465538
il2rg	0.159308
il3	0.185572
il31	0.179786
il31ra	0.182963
il32	0.029706
il33	0.0465538
il34	0.0526993
il36a	0.179786
il36g	0.182982
il3ra	0.0465538
il4	0.0465538
il4r	0.029706
il5	0.0465538
il5ra	0.029706
il6	0.0328449
il6r	0.0338281
il6st	0.0282878
il7	0.029706
il7r	0.0280798
il9	0.170767
ilkap	0.0526047
immt	0.159308
impa1	0.0358892
impact	0.157379
impg1	0.182509
ing1	0.0527182
inhbb	0.17383
inhbc	0.0280798
inpp1	0.0328449
inpp5d	0.177839
inpp5j	0.15685
inppl1	0.0328449
insl3	0.157379
insl4	0.159308
insl5	0.158949
insr	0.179786
ipcef1	0.0374965
iqgap2	0.0328449
irag2	0.0461
irak1	0.0465538
irak4	0.029706
islr2	0.0648199
ism1	0.029706
ism2	0.15528
ist1	0.165094
itga11	0.029706
itga2	0.17383
itga5	0.0280798
itga6	0.029706
itgal	0.179786
itgam	0.0280798
itgav	0.0200624
itgax	0.170767
itgb1	0.0291198
itgb1bp1	0.0512244
itgb1bp2	0.0461
itgb2	0.0338092
itgb5	0.025338
itgb6	0.0465538
itgb7	0.0200624
itgbl1	0.15528
itih1	0.154051
itih3	0.0243736
itih4	0.154051
itih5	0.159308
itm2a	0.029706
itpa	0.183076
itpr1	0.177839
itprip	0.182509
ivd	0.0511109
izumo1	0.185572
jam2	0.0198166
jam3	0.17383
jchain	0.0465538
jmjd1c	0.185572
jpt2	0.158949
jun	0.0465538
kazald1	0.0328449
kazn	0.158949
kcnc4	0.182509
kcnh2	0.178501
kcnip4	0.0511109
kctd5	0.173263
kdm3a	0.179786
kdr	0.025338
kel	0.0511109
khdc3l	0.185572
khk	0.177839
kiaa0319	0.157379
kiaa1549	0.170767
kiaa1549l	0.170767
kiaa2013	0.159308
kif1c	0.183076
kif20b	0.182509
kif22	0.183076
kifbp	0.0328449
kir2dl2	0.159308
kir2dl3	0.0512244
kir2ds4	0.158949
kir3dl1	0.0512244
ceacam6	0.15528
ceacam8	0.0461
cebpa	0.179786
cebpb	0.0461
cela2a	0.15528
cela3a	0.0179257
celsr2	0.17383
cemip2	0.179786
cend1	0.182509
cenpf	0.170767
cenpj	0.170767
cep112	0.183076
cep152	0.185572
cep164	0.0465538
cep170	0.177839
cep20	0.0512244
cep290	0.170767
cep350	0.185572
cep43	0.0537014
cep85	0.0512244
cert	0.0511109
ces1	0.0259053
ces2	0.0328449
ces3	0.0328449
cetn2	0.0511109
cetn3	0.158949
cfb	0.1695
cfc1	0.0512244
cfd	0.154051
cfh	0.203517
cfhr2	0.160291
cfhr4	0.155659
cfhr5	0.165718
cfi	0.154051
cfp	0.154051
cga	0.0280798
cgb3_cgb5_cgb8	0.154656
cgn	0.178501
cgref1	0.0282878
chac2	0.0512244
chad	0.17383
chchd10	0.157379
chchd6	0.159308
chek2	0.0461
chga	0.15528
chgb	0.0230122
chi3l1	0.0495982
chit1	0.0242035
chl1	0.0259053
chm	0.178501
chmp1a	0.0358892
chmp6	0.155375
chp1	0.182509
chrdl1	0.0256784
chrdl2	0.0282878
chrm1	0.178501
ciapin1	0.025338
cilp	0.15528
cinp	0.170767
cirbp	0.158949
cit	0.178501
ckap4	0.0224071
ckb	0.15528
ckmt1a_ckmt1b	0.0320318
clasp1	0.185572
clc	0.0297627
clec10a	0.0358892
clec11a	0.0296871
clec12a	0.179786
clec14a	0.0280798
clec1a	0.0461
clec1b	0.0198166
clec2l	0.178501
clec3b	0.173887
clec4a	0.029706
clec4c	0.029706
clec4d	0.029706
clec4g	0.029706
clec4m	0.156736
clec5a	0.0314267
clec6a	0.0512244
clec7a	0.0176799
clgn	0.178501
clic5	0.178501
clint1	0.185572
clip2	0.029706
clmp	0.0200624
clns1a	0.178501
clpp	0.0374965
clps	0.0296871
clspn	0.0527182
clstn1	0.0511109
clstn2	0.0176799
clstn3	0.157379
clta	0.0461
clu	0.154051
clul1	0.0298761
cmc1	0.155375
cmip	0.159308
cndp1	0.0243736
cngb3	0.182509
cnp	0.179333
cnpy2	0.0461
cnpy4	0.0328449
cnst	0.0282878
cntf	0.182509
cntn1	0.0163184
cntn2	0.0200624
cntn3	0.0280798
cntn4	0.0280798
cntn5	0.0259998
cntnap2	0.029706
cntnap4	0.178501
coch	0.155375
col15a1	0.15528
col18a1	0.0242035
col1a1	0.0163184
col24a1	0.158949
col28a1	0.178501
col2a1	0.177839
col3a1	0.15528
col4a1	0.0282878
col4a4	0.172128
col5a1	0.17383
col6a3	0.0163184
col9a1	0.029706
col9a2	0.170767
colec12	0.0288929
commd1	0.177839
commd9	0.159308
comp	0.0384797
comt	0.056481
copb2	0.183076
cope	0.0511109
coq7	0.177839
coro1a	0.0478397
coro6	0.182509
cox5b	0.0328449
cox6b1	0.155375
cpa1	0.0163184
cpa2	0.0230311
cpa4	0.190338
cpb1	0.0163184
cpb2	0.155659
cpe	0.027626
cplx2	0.185572
cpm	0.0245627
cpox	0.179786
cpped1	0.0198166
cpq	0.156831
cptp	0.183076
cpvl	0.0216697
cpxm1	0.025338
cpxm2	0.155375
cr1	0.157852
cr2	0.0243736
cracr2a	0.0512244
cradd	0.0374965
creb3	0.185572
crebzf	0.185572
creg1	0.0409001
creld1	0.17383
creld2	0.0256784
crh	0.0527938
crhbp	0.0288929
crhr1	0.0461
crim1	0.02409
crip2	0.0358892
crisp2	0.0200624
crisp3	0.162541
crkl	0.0272856
crlf1	0.02409
crnn	0.0561785
crtac1	0.0163184
crtam	0.0358892
crtap	0.178501
crx	0.0461
crybb1	0.155375
crybb2	0.157379
crygd	0.157379
crym	0.182509
cryzl1	0.177839
csde1	0.183076
csf1	0.02409
csf1r	0.154656
csf2	0.183076
csf2ra	0.0358892
csf2rb	0.179786
csf3	0.0465538
csf3r	0.179786
csh1	0.154656
csnk1d	0.179786
csnk2a1	0.15685
cspg4	0.15528
cspg5	0.182509
csrp3	0.183076
cst1	0.266635
cst3	0.0259809
kir3dl2	0.185572
kirrel1	0.182509
kirrel2	0.0511109
kit	0.0259431
kitlg	0.0282878
klb	0.0511109
klf4	0.182509
klhl41	0.15685
klk1	0.0377801
klk10	0.0283256
klk11	0.0345845
klk12	0.0512244
klk13	0.0500331
klk14	0.0200624
klk15	0.160821
klk3	0.15528
klk4	0.0200624
klk6	0.0269453
klk7	0.195084
klk8	0.0608868
klkb1	0.171221
klrb1	0.0176799
klrc1	0.182509
klrd1	0.0176799
klrf1	0.179786
klrk1	0.157379
krt14	0.0811383
krt17	0.183076
krt18	0.0328449
krt19	0.0313132
krt5	0.0511109
krt6c	0.183076
krt8	0.182509
kyat1	0.0298761
kynu	0.0176799
l1cam	0.025338
l3hypdh	0.155375
lacrt	0.160915
lactb2	0.0282878
lag3	0.0328449
lair1	0.0288929
lair2	0.0358892
lama1	0.183076
lama4	0.02409
lamb1	0.177839
lamp1	0.178765
lamp2	0.0578614
lamp3	0.0192871
lamtor5	0.159308
lap3	0.0465538
larp1	0.159308
lat	0.0176799
lat2	0.0328449
lats1	0.179786
layn	0.0374965
lbp	0.0243736
lbr	0.0198166
lcat	0.154656
lcn15	0.15685
lcn2	0.0574832
lcp1	0.15528
ldlr	0.0258107
ldlrap1	0.15685
lect2	0.155375
lefty2	0.0215184
leg1	0.201967
lelp1	0.182509
leo1	0.15685
lep	0.0282878
lepr	0.0282878
letm1	0.15685
lgals1	0.0282878
lgals3	0.0257729
lgals3bp	0.154051
lgals4	0.0288929
lgals7_lgals7b	0.0310863
lgals8	0.0198166
lgals9	0.0288172
lgmn	0.02409
lhb	0.0512244
lhpp	0.0272856
lif	0.0511109
lifr	0.029706
lilra2	0.0280798
lilra3	0.15528
lilra4	0.183076
lilra5	0.0297249
lilra6	0.155375
lilrb1	0.0163184
lilrb2	0.0210457
lilrb4	0.0465538
lilrb5	0.0163184
lipf	0.177839
lmnb1	0.160537
lmnb2	0.157379
lmod1	0.15685
lmod2	0.182509
lonp1	0.177839
lpa	0.17417
lpcat2	0.0328449
lpl	0.0282878
lpo	0.0604708
lpp	0.183076
lrch4	0.183076
lrfn2	0.178501
lrg1	0.154051
lrig1	0.0229177
lrig3	0.182679
lrp1	0.0328449
lrp11	0.0282878
lrp2	0.178501
lrp2bp	0.178501
lrpap1	0.0198166
lrrc25	0.0328449
lrrc37a2	0.158949
lrrc38	0.178501
lrrc59	0.155375
lrrfip1	0.159308
lrrn1	0.0465538
lrtm1	0.178501
lrtm2	0.15685
lsm1	0.0512244
lsm8	0.170767
lsp1	0.029706
lta	0.029706
lta4h	0.0200624
ltb	0.159308
ltbp2	0.0163184
ltbp3	0.0512244
ltbr	0.033639
lto1	0.0465538
luzp2	0.159308
lxn	0.0404084
ly6d	0.0335823
ly75	0.029706
ly9	0.0396899
ly96	0.0358892
lyar	0.0512244
lyn	0.0328449
lypd1	0.0511109
lypd3	0.0330529
lypd8	0.0512244
lypla2	0.182509
lysmd3	0.178501
lyve1	0.154051
lyzl2	0.185572
lztfl1	0.17383
m6pr	0.177839
mad1l1	0.0390848
maea	0.0512244
mag	0.178501
magea3	0.170767
maged1	0.0512244
mamdc2	0.155375
mamdc4	0.159308
man1a2	0.177839
man2b2	0.155375
maneal	0.185572
manf	0.02409
mansc1	0.025338
mansc4	0.183076
map1lc3a	0.182509
map1lc3b2	0.183076
map2	0.157379
map2k1	0.158949
map2k6	0.029706
map3k5	0.0512244
map4k5	0.0374965
mapk13	0.185572
mapk9	0.029706
mapkapk2	0.170767
mapre3	0.185572
mapt	0.0511109
marco	0.0282878
mars1	0.175343
masp1	0.0374965
matn2	0.0272856
matn3	0.0374965
mavs	0.0512244
max	0.0511109
mb	0.0163184
mbl2	0.166191
mcam	0.0243736
[truncated: 923 more rows]

## Sheet: Table S4
Table S4. The results of the proteins associated with Sudden Cardiac Death by LASSO regression.
Proteins	Coefficients	Selection_frequency
traf3	-0.635689	100
sez6l2	-0.598352	100
tgfbi	-0.471105	100
cd86	-0.438048	100
ntf4	-0.436008	100
klkb1	-0.389886	100
c8b	-0.332999	100
dkk4	-0.332084	100
c2	-0.296608	100
art3	-0.292402	100
smpdl3a	-0.248225	100
cd200r1	-0.19076	100
kir3dl2	-0.183106	100
ptprs	-0.165771	100
apol1	-0.164534	100
clec3b	-0.139957	100
tspan7	-0.135845	100
hpgds	-0.120759	100
clec4a	-0.111543	100
mep1b	-0.104747	100
xg	-0.104683	100
dsg4	-0.0877006	100
dpp4	-0.0684573	100
bglap	-0.0668107	100
tnr	-0.0574869	100
ca14	-0.0428112	100
il7r	-0.0199534	100
age	0.00271248	100
phykpl	0.00336101	100
havcr1	0.00582374	100
cxcl8	0.0269572	100
mmp9	0.0278383	100
alpp	0.0552017	100
prdx1	0.0707026	100
pikfyve	0.0736464	100
gla	0.0815454	100
fgf23	0.0857436	100
calca	0.0901707	100
crybb2	0.0945079	100
sftpd	0.0960298	100
sfrp1	0.103243	100
igfbp7	0.107541	100
septin3	0.108126	100
gip	0.109374	100
ren	0.111312	100
snapin	0.113071	100
nos3	0.116286	100
gpr15l	0.127533	100
lta4h	0.133429	100
mmp12	0.134094	100
tshb	0.13693	100
ctss	0.147735	100
egfr	0.153322	100
adm	0.162815	100
reg3a	0.16474	100
ccl25	0.173012	100
susd2	0.177727	100
mfge8	0.202987	100
spon1	0.210128	100
nefl	0.217299	100
ntprobnp	0.226269	100
vnn1	0.227587	100
hbq1	0.230312	100
csnk1d	0.245184	100
dcbld2	0.250965	100
gender	0.269865	100
ctsl	0.288363	100
il12rb1	0.310569	100
ltbp2	0.337817	100
afm	0.497299	100
tf	0.508687	100
Proteomic signature = ΣβjZj, where Zj denotes the standardized value of protein j using the mean and standard deviation from the model-development dataset. Example R code for score calculation is provided in Supplementary Methods (Code S1).

## Sheet: Table S5
Table S5. Schoenfeld residual tests for the proportional hazards assumption
Model	Term	Test type	P value
Multivariable Cox model	Overall model	Global Schoenfeld test	0.000184479
Multivariable Cox model	Proteomic signature (protein_score_sd)	Covariate-specific Schoenfeld test	7.11627e-06

## Sheet: Table S6
Table S6. Time-dependent association between the proteomic signature and sudden cardiac death
Follow-up time (years)	log(t)	HR(t)
1	0	4.589
3	1.0986	3.699
5	1.6094	3.345
10	2.3026	2.919
Model formula: HR(t)=exp(1.5236630−0.1963018×log(t))

## Sheet: Table S7
Table S7. Association between proteomic signatures and Sudden Cardiac Death further adjusting covariates.
Model	Hazard ratio	95% confidence interval		p value
Proteomic signatures model	3.25	2.94	3.58	< 2e-16
adjusted for age, gender, smoking status, systolic blood pressure, education, ethnicity, diabetes, hypertensionuse, albumin, HDL-C, and eGFRcr.

## Sheet: Table S8
Table S8. GO enrichment analysis results in biological processes (BP)
ID	Description	GeneRatio	BgRatio	RichFactor	FoldEnrichment	zScore	p value	p.adjust	qvalue	geneID	Count
GO:0032102	negative regulation of response to external stimulus	10/55	437/18986	0.0228833	7.89931	7.86477	4.36352e-07	0.000805069	0.000547507	PTPRS/DPP4/KLKB1/TNR/CD200R1/ANGPT2/REG3A/CXCL17/NOS3/MMP12	10
GO:0016486	peptide hormone processing	4/55	35/18986	0.114286	39.4514	12.2724	3.08667e-06	0.00182181	0.00123897	DPP4/ACE2/REN/CTSL	4
GO:0019065	receptor-mediated endocytosis of virus by host cell	3/55	11/18986	0.272727	94.1455	16.6559	3.73372e-06	0.00182181	0.00123897	DPP4/ACE2/CTSL	3
GO:0140448	signaling receptor ligand precursor processing	4/55	39/18986	0.102564	35.4051	11.5927	4.80728e-06	0.00182181	0.00123897	DPP4/ACE2/REN/CTSL	4
GO:0075509	endocytosis involved in viral entry into host cell	3/55	13/18986	0.230769	79.6615	15.2921	6.44524e-06	0.00182181	0.00123897	DPP4/ACE2/CTSL	3
GO:0016485	protein processing	7/55	246/18986	0.0284553	9.82276	7.50736	6.72508e-06	0.00182181	0.00123897	CLEC3B/DPP4/KLKB1/ACE2/CTSS/REN/CTSL	7
GO:0044409	symbiont entry into host	6/55	164/18986	0.0365854	12.6293	8.06197	7.74251e-06	0.00182181	0.00123897	CD86/EGFR/DPP4/CXCL8/ACE2/CTSL	6
GO:0030574	collagen catabolic process	4/55	45/18986	0.0888889	30.6844	10.7457	8.59672e-06	0.00182181	0.00123897	MMP9/CTSS/CTSL/MMP12	4
GO:0003073	regulation of systemic arterial blood pressure	5/55	98/18986	0.0510204	17.6122	8.88686	9.37399e-06	0.00182181	0.00123897	ACE2/CALCA/ADM/NOS3/REN	5
GO:0001906	cell killing	7/55	264/18986	0.0265152	9.15303	7.19026	1.0656e-05	0.00182181	0.00123897	C8B/APOL1/IL7R/PRDX1/CXCL8/IL12RB1/C7	7
GO:1903035	negative regulation of response to wounding	5/55	101/18986	0.049505	17.0891	8.73844	1.08618e-05	0.00182181	0.00123897	PTPRS/KLKB1/TNR/REG3A/NOS3	5
GO:0006898	receptor-mediated endocytosis	7/55	275/18986	0.0254545	8.78691	7.01105	1.38832e-05	0.00187586	0.00127572	DPP4/SFTPD/CXCL8/ACE2/CALCA/ADM/CTSL	7
GO:0046850	regulation of bone remodeling	4/55	51/18986	0.0784314	27.0745	10.0501	1.42342e-05	0.00187586	0.00127572	EGFR/BGLAP/SFRP1/CALCA	4
GO:1990090	cellular response to nerve growth factor stimulus	4/55	51/18986	0.0784314	27.0745	10.0501	1.42342e-05	0.00187586	0.00127572	NTF4/CD2AP/CSNK1D/CALCA	4
GO:1990089	response to nerve growth factor	4/55	53/18986	0.0754717	26.0528	9.8443	1.66077e-05	0.0020035	0.00136253	NTF4/CD2AP/CSNK1D/CALCA	4
GO:0007565	female pregnancy	6/55	189/18986	0.031746	10.9587	7.41635	1.73746e-05	0.0020035	0.00136253	MMP9/ANGPT2/ACE2/CALCA/ADM/IGFBP7	6
GO:0031099	regeneration	6/55	204/18986	0.0294118	10.1529	7.08443	2.67351e-05	0.00274035	0.00186364	PTPRS/EGFR/TNR/ANGPT2/ADM/NEFL	6
GO:0051701	biological process involved in interaction with host	6/55	204/18986	0.0294118	10.1529	7.08443	2.67351e-05	0.00274035	0.00186364	CD86/EGFR/DPP4/CXCL8/ACE2/CTSL	6
GO:0031102	neuron projection regeneration	4/55	61/18986	0.0655738	22.6361	9.12274	2.90933e-05	0.00282512	0.00192129	PTPRS/TNR/ADM/NEFL	4
GO:0044703	multi-organism reproductive process	6/55	210/18986	0.0285714	9.86286	6.96116	3.14613e-05	0.00288555	0.00196239	MMP9/ANGPT2/ACE2/CALCA/ADM/IGFBP7	6
GO:0022617	extracellular matrix disassembly	4/55	65/18986	0.0615385	21.2431	8.81173	3.74223e-05	0.00288555	0.00196239	DPP4/MMP9/CTSS/MMP12	4
GO:0044403	biological process involved in symbiotic interaction	7/55	322/18986	0.0217391	7.50435	6.34496	3.81704e-05	0.00288555	0.00196239	CD86/EGFR/DPP4/APOL1/CXCL8/ACE2/CTSL	7
GO:0044706	multi-multicellular organism process	6/55	218/18986	0.0275229	9.50092	6.80432	3.87852e-05	0.00288555	0.00196239	MMP9/ANGPT2/ACE2/CALCA/ADM/IGFBP7	6
GO:0046794	transport of virus	3/55	23/18986	0.130435	45.0261	11.3873	3.90996e-05	0.00288555	0.00196239	DPP4/ACE2/CTSL	3
GO:0071305	cellular response to vitamin D	3/55	23/18986	0.130435	45.0261	11.3873	3.90996e-05	0.00288555	0.00196239	BGLAP/SFRP1/FGF23	3
GO:0051384	response to glucocorticoid	5/55	134/18986	0.0373134	12.8806	7.43895	4.25859e-05	0.00302196	0.00205516	EGFR/BGLAP/ADM/NEFL/IGFBP7	5
GO:1902105	regulation of leukocyte differentiation	7/55	337/18986	0.0207715	7.17033	6.16021	5.09273e-05	0.00348003	0.00236668	CD86/IL7R/BGLAP/SFRP1/CALCA/IL12RB1/VNN1	7
GO:0097529	myeloid leukocyte migration	6/55	243/18986	0.0246914	8.52346	6.36211	7.09013e-05	0.00467189	0.00317723	DPP4/CD200R1/SFTPD/CXCL8/CALCA/CXCL17	6
GO:0035296	regulation of tube diameter	5/55	154/18986	0.0324675	11.2078	6.85557	8.25298e-05	0.00505758	0.00343953	EGFR/ACE2/CALCA/ADM/NOS3	5
GO:0097746	blood vessel diameter maintenance	5/55	154/18986	0.0324675	11.2078	6.85557	8.25298e-05	0.00505758	0.00343953	EGFR/ACE2/CALCA/ADM/NOS3	5
GO:0035150	regulation of tube size	5/55	155/18986	0.0322581	11.1355	6.82926	8.50942e-05	0.00505758	0.00343953	EGFR/ACE2/CALCA/ADM/NOS3	5
GO:0031960	response to corticosteroid	5/55	156/18986	0.0320513	11.0641	6.80318	8.77195e-05	0.00505758	0.00343953	EGFR/BGLAP/ADM/NEFL/IGFBP7	5
GO:0046718	symbiont entry into host cell	5/55	159/18986	0.0314465	10.8553	6.72635	9.5971e-05	0.00529751	0.0036027	CD86/EGFR/DPP4/ACE2/CTSL	5
GO:0071295	cellular response to vitamin	3/55	31/18986	0.0967742	33.4065	9.73308	9.76234e-05	0.00529751	0.0036027	BGLAP/SFRP1/FGF23	3
GO:0034103	regulation of tissue remodeling	4/55	88/18986	0.0454545	15.6909	7.4453	0.000122689	0.00646746	0.00439835	EGFR/BGLAP/SFRP1/CALCA	4
GO:0046849	bone remodeling	4/55	90/18986	0.0444444	15.3422	7.35111	0.000133863	0.00686046	0.00466562	EGFR/BGLAP/SFRP1/CALCA	4
GO:0033273	response to vitamin	4/55	93/18986	0.0430108	14.8473	7.21533	0.000151981	0.00757849	0.00515394	EGFR/BGLAP/SFRP1/FGF23	4
GO:0050900	leukocyte migration	7/55	404/18986	0.0173267	5.98119	5.45478	0.000157797	0.00766148	0.00521037	DPP4/CD200R1/SFTPD/CXCL8/CALCA/CXCL17/GDF15	7
GO:1903034	regulation of response to wounding	5/55	181/18986	0.0276243	9.53591	6.21946	0.000176199	0.00833036	0.00566526	PTPRS/KLKB1/TNR/REG3A/NOS3	5
GO:0001990	regulation of systemic arterial blood pressure by hormone	3/55	38/18986	0.0789474	27.2526	8.73138	0.000180604	0.00833036	0.00566526	ACE2/NOS3/REN	3
GO:0033280	response to vitamin D	3/55	39/18986	0.0769231	26.5538	8.6103	0.000195254	0.00878642	0.00597542	BGLAP/SFRP1/FGF23	3
GO:0008217	regulation of blood pressure	5/55	190/18986	0.0263158	9.08421	6.03645	0.000220789	0.00927329	0.00630652	ACE2/CALCA/ADM/NOS3/REN	5
GO:0048771	tissue remodeling	5/55	191/18986	0.026178	9.03665	6.01687	0.000226228	0.00927329	0.00630652	EGFR/BGLAP/SFRP1/CALCA/NOS3	5
GO:0002478	antigen processing and presentation of exogenous peptide antigen	3/55	41/18986	0.0731707	25.2585	8.38126	0.000226818	0.00927329	0.00630652	CLEC4A/CTSS/CTSL	3
GO:0030279	negative regulation of ossification	3/55	41/18986	0.0731707	25.2585	8.38126	0.000226818	0.00927329	0.00630652	SFRP1/FGF23/CALCA	3
GO:0007159	leukocyte cell-cell adhesion	7/55	430/18986	0.0162791	5.61953	5.22264	0.000231204	0.00927329	0.00630652	CD86/DPP4/IL7R/SFTPD/CALCA/IL12RB1/VNN1	7
GO:1903706	regulation of hemopoiesis	7/55	433/18986	0.0161663	5.5806	5.19708	0.000241204	0.00937615	0.00637648	CD86/IL7R/BGLAP/SFRP1/CALCA/IL12RB1/VNN1	7
GO:1902107	positive regulation of leukocyte differentiation	5/55	195/18986	0.025641	8.85128	5.93995	0.000249014	0.00937615	0.00637648	CD86/IL7R/CALCA/IL12RB1/VNN1	5
GO:1903708	positive regulation of hemopoiesis	5/55	195/18986	0.025641	8.85128	5.93995	0.000249014	0.00937615	0.00637648	CD86/IL7R/CALCA/IL12RB1/VNN1	5
GO:0045124	regulation of bone resorption	3/55	43/18986	0.0697674	24.0837	8.168	0.000261512	0.00940383	0.0063953	EGFR/BGLAP/CALCA	3
GO:0006959	humoral immune response	6/55	310/18986	0.0193548	6.68129	5.43608	0.000267096	0.00940383	0.0063953	C8B/CXCL8/REG3A/CALCA/C7/ADM	6
GO:0030324	lung development	5/55	198/18986	0.0252525	8.71717	5.8837	0.00026722	0.00940383	0.0063953	EGFR/SFTPD/LTA4H/NOS3/MMP12	5
GO:0007631	feeding behavior	4/55	108/18986	0.037037	12.7852	6.62019	0.000270137	0.00940383	0.0063953	ACE2/CALCA/REN/GDF15	4
GO:0043434	response to peptide hormone	7/55	446/18986	0.0156951	5.41794	5.08899	0.000288659	0.00970913	0.00660293	BGLAP/CD2AP/LTA4H/REG3A/ADM/NEFL/GDF15	7
GO:0030323	respiratory tube development	5/55	202/18986	0.0247525	8.54455	5.81052	0.000293048	0.00970913	0.00660293	EGFR/SFTPD/LTA4H/NOS3/MMP12	5
GO:0003044	regulation of systemic arterial blood pressure mediated by a chemical signal	3/55	45/18986	0.0666667	23.0133	7.96876	0.000299464	0.00970913	0.00660293	ACE2/NOS3/REN	3
GO:0032963	collagen metabolic process	4/55	111/18986	0.036036	12.4396	6.51524	0.000299957	0.00970913	0.00660293	MMP9/CTSS/CTSL/MMP12	4
GO:0019058	viral life cycle	6/55	323/18986	0.0185759	6.41238	5.28809	0.000332719	0.0105839	0.00719784	CD86/EGFR/DPP4/CXCL8/ACE2/CTSL	6
GO:0010720	positive regulation of cell development	7/55	460/18986	0.0152174	5.25304	4.97723	0.000347906	0.0108794	0.00739881	CD86/EGFR/IL7R/CALCA/IL12RB1/VNN1/NEFL	7
GO:0002002	regulation of angiotensin levels in blood	2/55	10/18986	0.2	69.04	11.6001	0.000365306	0.011049	0.00751414	ACE2/REN	2
GO:0044650	adhesion of symbiont to host cell	2/55	10/18986	0.2	69.04	11.6001	0.000365306	0.011049	0.00751414	DPP4/ACE2	2
GO:0019884	antigen processing and presentation of exogenous antigen	3/55	50/18986	0.06	20.712	7.52266	0.000409422	0.0117448	0.00798731	CLEC4A/CTSS/CTSL	3
GO:0031670	cellular response to nutrient	3/55	50/18986	0.06	20.712	7.52266	0.000409422	0.0117448	0.00798731	BGLAP/SFRP1/FGF23	3
GO:0045582	positive regulation of T cell differentiation	4/55	122/18986	0.0327869	11.318	6.16254	0.000429678	0.0117448	0.00798731	CD86/IL7R/IL12RB1/VNN1	4
GO:0042311	vasodilation	3/55	51/18986	0.0588235	20.3059	7.44118	0.000434121	0.0117448	0.00798731	EGFR/CALCA/NOS3	3
GO:0048545	response to steroid hormone	6/55	340/18986	0.0176471	6.09176	5.1064	0.000436943	0.0117448	0.00798731	EGFR/BGLAP/SFRP1/ADM/NEFL/IGFBP7	6
GO:0033089	positive regulation of T cell differentiation in thymus	2/55	11/18986	0.181818	62.7636	11.0443	0.000445655	0.0117448	0.00798731	IL7R/VNN1	2
GO:0042756	drinking behavior	2/55	11/18986	0.181818	62.7636	11.0443	0.000445655	0.0117448	0.00798731	ACE2/REN	2
GO:0031640	killing of cells of another organism	4/55	124/18986	0.0322581	11.1355	6.10325	0.000456966	0.0117448	0.00798731	C8B/APOL1/CXCL8/C7	4
GO:0141061	disruption of cell in another organism	4/55	124/18986	0.0322581	11.1355	6.10325	0.000456966	0.0117448	0.00798731	C8B/APOL1/CXCL8/C7	4
GO:0071622	regulation of granulocyte chemotaxis	3/55	52/18986	0.0576923	19.9154	7.362	0.000459758	0.0117448	0.00798731	DPP4/CXCL8/CXCL17	3
GO:0045619	regulation of lymphocyte differentiation	5/55	223/18986	0.0224215	7.73991	5.45702	0.000461114	0.0117448	0.00798731	CD86/IL7R/SFRP1/IL12RB1/VNN1	5
GO:1901654	response to ketone	5/55	224/18986	0.0223214	7.70536	5.44134	0.000470611	0.0117448	0.00798731	EGFR/BGLAP/SFRP1/NEFL/IGFBP7	5
GO:0030278	regulation of ossification	4/55	125/18986	0.032	11.0464	6.07411	0.000471064	0.0117448	0.00798731	BGLAP/SFRP1/FGF23/CALCA	4
GO:0060541	respiratory system development	5/55	225/18986	0.0222222	7.67111	5.42577	0.000480256	0.0118143	0.00803459	EGFR/SFTPD/LTA4H/NOS3/MMP12	5
GO:0141060	disruption of anatomical structure in another organism	4/55	127/18986	0.0314961	10.8724	6.01682	0.000500186	0.0121427	0.00825792	C8B/APOL1/CXCL8/C7	4
GO:0016049	cell growth	7/55	490/18986	0.0142857	4.93143	4.75236	0.000507921	0.0121558	0.00826683	PTPRS/EGFR/TNR/CD2AP/SFRP1/DCBLD2/IGFBP7	7
GO:0031103	axon regeneration	3/55	54/18986	0.0555556	19.1778	7.21007	0.000513903	0.0121558	0.00826683	PTPRS/TNR/NEFL	3
GO:0097067	cellular response to thyroid hormone stimulus	2/55	12/18986	0.166667	57.5333	10.5588	0.000533793	0.0124664	0.00847809	CTSS/CTSL	2
GO:0032496	response to lipopolysaccharide	6/55	354/18986	0.0169492	5.85085	4.9658	0.000540617	0.012468	0.00847915	CD86/MMP9/CXCL8/ADM/NOS3/REN	6
GO:0045926	negative regulation of growth	5/55	232/18986	0.0215517	7.43966	5.31936	0.000552004	0.0125734	0.00855086	PTPRS/TNR/SFRP1/DCBLD2/GDF15	5
GO:0045785	positive regulation of cell adhesion	7/55	499/18986	0.0140281	4.84248	4.68845	0.00056595	0.0127339	0.00865998	CD86/DPP4/IL7R/OLFM4/SFRP1/IL12RB1/VNN1	7
GO:0002685	regulation of leukocyte migration	5/55	236/18986	0.0211864	7.31356	5.26053	0.000596466	0.0132338	0.00899997	DPP4/CD200R1/CXCL8/CXCL17/GDF15	5
GO:0002686	negative regulation of leukocyte migration	3/55	57/18986	0.0526316	18.1684	6.99687	0.000602515	0.0132338	0.00899997	DPP4/CD200R1/GDF15	3
GO:0001976	nervous system process involved in regulation of systemic arterial blood pressure	2/55	13/18986	0.153846	53.1077	10.1299	0.000629674	0.0133991	0.0091124	ACE2/CALCA	2
GO:0044406	adhesion of symbiont to host	2/55	13/18986	0.153846	53.1077	10.1299	0.000629674	0.0133991	0.0091124	DPP4/ACE2	2
GO:0031638	zymogen activation	3/55	58/18986	0.0517241	17.8552	6.92939	0.000634081	0.0133991	0.0091124	CLEC3B/KLKB1/CTSL	3
GO:0030595	leukocyte chemotaxis	5/55	240/18986	0.0208333	7.19167	5.20306	0.000643569	0.0133991	0.0091124	DPP4/SFTPD/CXCL8/CALCA/CXCL17	5
GO:0061844	antimicrobial humoral immune response mediated by antimicrobial peptide	4/55	136/18986	0.0294118	10.1529	5.77397	0.000647288	0.0133991	0.0091124	CXCL8/REG3A/CALCA/ADM	4
GO:0042445	hormone metabolic process	5/55	241/18986	0.0207469	7.16183	5.1889	0.000655768	0.0133991	0.0091124	DPP4/ACE2/ADM/REN/CTSL	5
GO:0045621	positive regulation of lymphocyte differentiation	4/55	137/18986	0.0291971	10.0788	5.74839	0.000665331	0.0133991	0.0091124	CD86/IL7R/IL12RB1/VNN1	4
GO:0072593	reactive oxygen species metabolic process	5/55	242/18986	0.0206612	7.13223	5.17482	0.000668141	0.0133991	0.0091124	EGFR/SFTPD/PRDX1/ACE2/NOS3	5
GO:0002237	response to molecule of bacterial origin	6/55	375/18986	0.016	5.5232	4.76844	0.000731025	0.0142406	0.00968466	CD86/MMP9/CXCL8/ADM/NOS3/REN	6
GO:0038180	nerve growth factor signaling pathway	2/55	14/18986	0.142857	49.3143	9.74727	0.000733255	0.0142406	0.00968466	NTF4/CD2AP	2
GO:0070141	response to UV-A	2/55	14/18986	0.142857	49.3143	9.74727	0.000733255	0.0142406	0.00968466	EGFR/MMP9	2
GO:0007566	embryo implantation	3/55	62/18986	0.0483871	16.7032	6.67541	0.000770856	0.0146622	0.00997136	MMP9/CALCA/IGFBP7	3
GO:1905517	macrophage migration	3/55	62/18986	0.0483871	16.7032	6.67541	0.000770856	0.0146622	0.00997136	CD200R1/SFTPD/CXCL17	3
GO:0002031	G protein-coupled receptor internalization	2/55	15/18986	0.133333	46.0267	9.40308	0.000844493	0.0155809	0.0105962	CALCA/ADM	2
GO:0048681	negative regulation of axon regeneration	2/55	15/18986	0.133333	46.0267	9.40308	0.000844493	0.0155809	0.0105962	PTPRS/TNR	2
GO:2000052	positive regulation of non-canonical Wnt signaling pathway	2/55	15/18986	0.133333	46.0267	9.40308	0.000844493	0.0155809	0.0105962	CSNK1D/SFRP1	2
GO:1903037	regulation of leukocyte cell-cell adhesion	6/55	392/18986	0.0153061	5.28367	4.61926	0.000920237	0.0162105	0.0110244	CD86/DPP4/IL7R/SFTPD/IL12RB1/VNN1	6
GO:0050870	positive regulation of T cell activation	5/55	260/18986	0.0192308	6.63846	4.93429	0.000922215	0.0162105	0.0110244	CD86/DPP4/IL7R/IL12RB1/VNN1	5
GO:0045453	bone resorption	3/55	66/18986	0.0454545	15.6909	6.44407	0.000925095	0.0162105	0.0110244	EGFR/BGLAP/CALCA	3
GO:0045744	negative regulation of G protein-coupled receptor signaling pathway	3/55	66/18986	0.0454545	15.6909	6.44407	0.000925095	0.0162105	0.0110244	CXCL8/CALCA/ADM	3
GO:0050688	regulation of defense response to virus	3/55	66/18986	0.0454545	15.6909	6.44407	0.000925095	0.0162105	0.0110244	TRAF3/IL12RB1/MMP12	3
GO:0050863	regulation of T cell activation	6/55	393/18986	0.0152672	5.27023	4.61076	0.000932441	0.0162105	0.0110244	CD86/DPP4/IL7R/SFTPD/IL12RB1/VNN1	6
GO:0035641	locomotory exploration behavior	2/55	16/18986	0.125	43.15	9.09125	0.000963343	0.0162105	0.0110244	DPP4/TNR	2
GO:0070571	negative regulation of neuron projection regeneration	2/55	16/18986	0.125	43.15	9.09125	0.000963343	0.0162105	0.0110244	PTPRS/TNR	2
GO:1904948	midbrain dopaminergic neuron differentiation	2/55	16/18986	0.125	43.15	9.09125	0.000963343	0.0162105	0.0110244	CSNK1D/SFRP1	2
GO:0031100	animal organ regeneration	3/55	67/18986	0.0447761	15.4567	6.38937	0.000966482	0.0162105	0.0110244	EGFR/ANGPT2/ADM	3
GO:2001235	positive regulation of apoptotic signaling pathway	4/55	153/18986	0.0261438	9.02484	5.37183	0.00100484	0.0166219	0.0113041	SFRP1/VNN1/CTSS/CTSL	4
GO:0019229	regulation of vasoconstriction	3/55	68/18986	0.0441176	15.2294	6.33583	0.00100902	0.0166219	0.0113041	EGFR/ACE2/ADM	3
GO:2001233	regulation of apoptotic signaling pathway	6/55	403/18986	0.0148883	5.13945	4.52728	0.00106148	0.0173312	0.0117865	MMP9/SFRP1/VNN1/NOS3/CTSS/CTSL	6
GO:0001894	tissue homeostasis	5/55	270/18986	0.0185185	6.39259	4.81031	0.00109125	0.0175074	0.0119063	EGFR/BGLAP/CD2AP/CALCA/NOS3	5
GO:0060249	anatomical structure homeostasis	5/55	270/18986	0.0185185	6.39259	4.81031	0.00109125	0.0175074	0.0119063	EGFR/BGLAP/CD2AP/CALCA/NOS3	5
GO:0001558	regulation of cell growth	6/55	408/18986	0.0147059	5.07647	4.48657	0.00113095	0.0179879	0.0122331	PTPRS/EGFR/TNR/SFRP1/DCBLD2/IGFBP7	6
GO:0048002	antigen processing and presentation of peptide antigen	3/55	72/18986	0.0416667	14.3833	6.13252	0.00119101	0.018659	0.0126895	CLEC4A/CTSS/CTSL	3
GO:0003018	vascular process in circulatory system	5/55	276/18986	0.0181159	6.25362	4.73889	0.00120313	0.018659	0.0126895	EGFR/ACE2/CALCA/ADM/NOS3	5
GO:0001991	regulation of systemic arterial blood pressure by circulatory renin-angiotensin	2/55	18/18986	0.111111	38.3556	8.54635	0.00122371	0.018659	0.0126895	ACE2/REN	2
GO:0006957	complement activation, alternative pathway	2/55	18/18986	0.111111	38.3556	8.54635	0.00122371	0.018659	0.0126895	C8B/C7	2
GO:0046851	negative regulation of bone remodeling	2/55	18/18986	0.111111	38.3556	8.54635	0.00122371	0.018659	0.0126895	SFRP1/CALCA	2
GO:0045670	regulation of osteoclast differentiation	3/55	73/18986	0.0410959	14.1863	6.08421	0.00123951	0.0187451	0.0127481	BGLAP/SFRP1/CALCA	3
GO:0002029	desensitization of G protein-coupled receptor signaling pathway	2/55	19/18986	0.105263	36.3368	8.30625	0.00136514	0.020314	0.013815	CALCA/ADM	2
GO:1903039	positive regulation of leukocyte cell-cell adhesion	5/55	284/18986	0.0176056	6.07746	4.64689	0.00136527	0.020314	0.013815	CD86/DPP4/IL7R/IL12RB1/VNN1	5
GO:0050818	regulation of coagulation	3/55	76/18986	0.0394737	13.6263	5.9448	0.00139246	0.0205527	0.0139774	KLKB1/ANGPT2/NOS3	3
GO:0030098	lymphocyte differentiation	6/55	426/18986	0.0140845	4.86197	4.34535	0.00141041	0.0206251	0.0140266	CD86/IL7R/SFRP1/IL12RB1/VNN1/CTSL	6
GO:0007584	response to nutrient	4/55	168/18986	0.0238095	8.21905	5.0658	0.00141973	0.0206251	0.0140266	EGFR/BGLAP/SFRP1/FGF23	4
GO:0006801	superoxide metabolic process	3/55	77/18986	0.038961	13.4494	5.90008	0.00144596	0.0208421	0.0141742	EGFR/PRDX1/NOS3	3
GO:0022401	negative adaptation of signaling pathway	2/55	20/18986	0.1	34.52	8.08409	0.001514	0.0214872	0.0146129	CALCA/ADM	2
GO:0023058	adaptation of signaling pathway	2/55	20/18986	0.1	34.52	8.08409	0.001514	0.0214872	0.0146129	CALCA/ADM	2
GO:0030308	negative regulation of cell growth	4/55	173/18986	0.0231214	7.9815	4.97213	0.00158115	0.0222689	0.0151445	PTPRS/TNR/SFRP1/DCBLD2	4
GO:0048660	regulation of smooth muscle cell proliferation	4/55	174/18986	0.0229885	7.93563	4.95385	0.00161491	0.0225312	0.0153229	EGFR/MMP9/ACE2/NOS3	4
GO:0050727	regulation of inflammatory response	6/55	438/18986	0.0136986	4.72877	4.25553	0.0016242	0.0225312	0.0153229	KLKB1/CD200R1/MMP9/ACE2/REG3A/CXCL17	6
GO:0010566	regulation of ketone biosynthetic process	2/55	21/18986	0.0952381	32.8762	7.8777	0.00167027	0.0226592	0.0154099	BGLAP/ADM	2
GO:0043586	tongue development	2/55	21/18986	0.0952381	32.8762	7.8777	0.00167027	0.0226592	0.0154099	NTF4/EGFR	2
GO:0048535	lymph node development	2/55	21/18986	0.0952381	32.8762	7.8777	0.00167027	0.0226592	0.0154099	IL7R/CD2AP	2
GO:0048659	smooth muscle cell proliferation	4/55	178/18986	0.0224719	7.7573	4.88216	0.00175495	0.0236342	0.016073	EGFR/MMP9/ACE2/NOS3	4
GO:0034104	negative regulation of tissue remodeling	2/55	22/18986	0.0909091	31.3818	7.68529	0.00183389	0.0245183	0.0166743	SFRP1/CALCA	2
GO:0031214	biomineral tissue development	4/55	182/18986	0.021978	7.58681	4.81267	0.00190324	0.0250916	0.0170641	CLEC3B/BGLAP/FGF23/NOS3	4
GO:0016032	viral process	6/55	452/18986	0.0132743	4.5823	4.15477	0.00190397	0.0250916	0.0170641	CD86/EGFR/DPP4/CXCL8/ACE2/CTSL	6
GO:0048678	response to axon injury	3/55	86/18986	0.0348837	12.0419	5.53172	0.00198614	0.0251625	0.0171124	PTPRS/TNR/NEFL	3
GO:0050810	regulation of steroid biosynthetic process	3/55	86/18986	0.0348837	12.0419	5.53172	0.00198614	0.0251625	0.0171124	BGLAP/ADM/IGFBP7	3
GO:0150076	neuroinflammatory response	3/55	86/18986	0.0348837	12.0419	5.53172	0.00198614	0.0251625	0.0171124	EGFR/CD200R1/MMP9	3
GO:0001503	ossification	6/55	456/18986	0.0131579	4.54211	4.12673	0.00199025	0.0251625	0.0171124	CLEC3B/EGFR/BGLAP/SFRP1/FGF23/CALCA	6
GO:0008090	retrograde axonal transport	2/55	23/18986	0.0869565	30.0174	7.50531	0.00200482	0.0251625	0.0171124	SNAPIN/NEFL	2
GO:0019430	removal of superoxide radicals	2/55	23/18986	0.0869565	30.0174	7.50531	0.00200482	0.0251625	0.0171124	PRDX1/NOS3	2
GO:1902074	response to salt	2/55	23/18986	0.0869565	30.0174	7.50531	0.00200482	0.0251625	0.0171124	FGF23/NEFL	2
GO:0019730	antimicrobial humoral response	4/55	185/18986	0.0216216	7.46378	4.76192	0.00202	0.0251818	0.0171255	CXCL8/REG3A/CALCA/ADM	4
GO:0007162	negative regulation of cell adhesion	5/55	314/18986	0.0159236	5.49682	4.33086	0.00211992	0.0260884	0.017742	CD86/TNR/ANGPT2/SFTPD/MMP12	5
GO:0042310	vasoconstriction	3/55	88/18986	0.0340909	11.7682	5.45727	0.00212101	0.0260884	0.017742	EGFR/ACE2/ADM	3
GO:0003081	regulation of systemic arterial blood pressure by renin-angiotensin	2/55	24/18986	0.0833333	28.7667	7.33647	0.00218302	0.0263279	0.0179049	ACE2/REN	2
GO:0097066	response to thyroid hormone	2/55	24/18986	0.0833333	28.7667	7.33647	0.00218302	0.0263279	0.0179049	CTSS/CTSL	2
GO:0045766	positive regulation of angiogenesis	4/55	189/18986	0.021164	7.30582	4.696	0.00218329	0.0263279	0.0179049	ANGPT2/CXCL8/ADM/NOS3	4
GO:0045580	regulation of T cell differentiation	4/55	191/18986	0.0209424	7.22932	4.66376	0.00226826	0.0266451	0.0181206	CD86/IL7R/IL12RB1/VNN1	4
GO:0070371	ERK1 and ERK2 cascade	5/55	319/18986	0.015674	5.41066	4.28214	0.00227043	0.0266451	0.0181206	EGFR/CD2AP/FGF23/ACE2/CXCL17	5
GO:0030217	T cell differentiation	5/55	320/18986	0.015625	5.39375	4.27252	0.00230144	0.0266451	0.0181206	CD86/IL7R/IL12RB1/VNN1/CTSL	5
GO:0061025	membrane fusion	4/55	192/18986	0.0208333	7.19167	4.64781	0.00231159	0.0266451	0.0181206	DPP4/SNAPIN/ACE2/CTSL	4
GO:1904018	positive regulation of vasculature development	4/55	192/18986	0.0208333	7.19167	4.64781	0.00231159	0.0266451	0.0181206	ANGPT2/CXCL8/ADM/NOS3	4
GO:0001822	kidney development	5/55	322/18986	0.015528	5.36025	4.2534	0.0023644	0.0266451	0.0181206	MMP9/CD2AP/ANGPT2/SFRP1/REN	5
GO:0006935	chemotaxis	6/55	472/18986	0.0127119	4.38814	4.01774	0.00236545	0.0266451	0.0181206	DPP4/ANGPT2/SFTPD/CXCL8/CALCA/CXCL17	6
GO:0043603	amide metabolic process	6/55	472/18986	0.0127119	4.38814	4.01774	0.00236545	0.0266451	0.0181206	DPP4/HPGDS/ACE2/VNN1/REN/CTSL	6
GO:0010954	positive regulation of protein processing	2/55	25/18986	0.08	27.616	7.17765	0.00236845	0.0266451	0.0181206	CLEC3B/KLKB1	2
GO:0071450	cellular response to oxygen radical	2/55	25/18986	0.08	27.616	7.17765	0.00236845	0.0266451	0.0181206	PRDX1/NOS3	2
GO:0071451	cellular response to superoxide	2/55	25/18986	0.08	27.616	7.17765	0.00236845	0.0266451	0.0181206	PRDX1/NOS3	2
GO:0042330	taxis	6/55	474/18986	0.0126582	4.36962	4.00445	0.00241586	0.0270137	0.0183713	DPP4/ANGPT2/SFTPD/CXCL8/CALCA/CXCL17	6
GO:0050886	endocrine process	3/55	93/18986	0.0322581	11.1355	5.28123	0.00248271	0.0275162	0.0187131	ACE2/NOS3/REN	3
GO:0046631	alpha-beta T cell activation	4/55	196/18986	0.0204082	7.0449	4.58515	0.00249063	0.0275162	0.0187131	CD86/CLEC4A/IL12RB1/CTSL	4
GO:0060326	cell chemotaxis	5/55	328/18986	0.0152439	5.2622	4.19699	0.00256081	0.0276326	0.0187922	DPP4/SFTPD/CXCL8/CALCA/CXCL17	5
GO:0002026	regulation of the force of heart contraction	2/55	26/18986	0.0769231	26.5538	7.02787	0.00256107	0.0276326	0.0187922	ADM/NOS3	2
GO:0045624	positive regulation of T-helper cell differentiation	2/55	26/18986	0.0769231	26.5538	7.02787	0.00256107	0.0276326	0.0187922	CD86/IL12RB1	2
GO:2000050	regulation of non-canonical Wnt signaling pathway	2/55	26/18986	0.0769231	26.5538	7.02787	0.00256107	0.0276326	0.0187922	CSNK1D/SFRP1	2
GO:0050673	epithelial cell proliferation	6/55	482/18986	0.0124481	4.2971	3.95205	0.00262568	0.028165	0.0191543	EGFR/BGLAP/SFRP1/REG3A/CALCA/MMP12	6
GO:0072001	renal system development	5/55	332/18986	0.0150602	5.1988	4.16014	0.00269819	0.0287754	0.0195694	MMP9/CD2AP/ANGPT2/SFRP1/REN	5
GO:0031639	plasminogen activation	2/55	27/18986	0.0740741	25.5704	6.8863	0.00276083	0.0288617	0.0196281	CLEC3B/KLKB1	2
GO:0050926	regulation of positive chemotaxis	2/55	27/18986	0.0740741	25.5704	6.8863	0.00276083	0.0288617	0.0196281	ANGPT2/CXCL8	2
GO:1903319	positive regulation of protein maturation	2/55	27/18986	0.0740741	25.5704	6.8863	0.00276083	0.0288617	0.0196281	CLEC3B/KLKB1	2
GO:0008202	steroid metabolic process	5/55	334/18986	0.0149701	5.16766	4.14193	0.00276885	0.0288617	0.0196281	APOL1/BGLAP/FGF23/ADM/IGFBP7	5
GO:0022409	positive regulation of cell-cell adhesion	5/55	336/18986	0.014881	5.1369	4.12388	0.00284085	0.0292814	0.0199135	CD86/DPP4/IL7R/IL12RB1/VNN1	5
GO:0051251	positive regulation of lymphocyte activation	5/55	336/18986	0.014881	5.1369	4.12388	0.00284085	0.0292814	0.0199135	CD86/DPP4/IL7R/IL12RB1/VNN1	5
GO:0023061	signal release	6/55	493/18986	0.0121704	4.20122	3.88181	0.00293629	0.0297576	0.0202374	EGFR/BGLAP/SFRP1/FGF23/SNAPIN/REN	6
GO:0030198	extracellular matrix organization	5/55	339/18986	0.0147493	5.09145	4.09706	0.00295138	0.0297576	0.0202374	DPP4/TNR/MMP9/CTSS/MMP12	5
GO:0000303	response to superoxide	2/55	28/18986	0.0714286	24.6571	6.75219	0.0029677	0.0297576	0.0202374	PRDX1/NOS3	2
GO:0033081	regulation of T cell differentiation in thymus	2/55	28/18986	0.0714286	24.6571	6.75219	0.0029677	0.0297576	0.0202374	IL7R/VNN1	2
GO:0044342	type B pancreatic cell proliferation	2/55	28/18986	0.0714286	24.6571	6.75219	0.0029677	0.0297576	0.0202374	BGLAP/SFRP1	2
GO:0043062	extracellular structure organization	5/55	340/18986	0.0147059	5.07647	4.08819	0.00298891	0.0298083	0.0202719	DPP4/TNR/MMP9/CTSS/MMP12	5
GO:0045229	external encapsulating structure organization	5/55	341/18986	0.0146628	5.06158	4.07935	0.00302679	0.0300238	0.0204184	DPP4/TNR/MMP9/CTSS/MMP12	5
GO:0000305	response to oxygen radical	2/55	29/18986	0.0689655	23.8069	6.62491	0.00318162	0.0313909	0.0213481	PRDX1/NOS3	2
GO:0043367	CD4-positive, alpha-beta T cell differentiation	3/55	102/18986	0.0294118	10.1529	4.9959	0.00322532	0.0314853	0.0214123	CD86/IL12RB1/CTSL	3
GO:0048640	negative regulation of developmental growth	3/55	102/18986	0.0294118	10.1529	4.9959	0.00322532	0.0314853	0.0214123	PTPRS/TNR/GDF15	3
GO:0070167	regulation of biomineral tissue development	3/55	103/18986	0.0291262	10.0544	4.96639	0.00331532	0.0321935	0.021894	BGLAP/FGF23/NOS3	3
GO:0007626	locomotory behavior	4/55	213/18986	0.0187793	6.48263	4.33722	0.00335857	0.0323595	0.0220069	NTF4/DPP4/TNR/HPGDS	4
GO:0048668	collateral sprouting	2/55	30/18986	0.0666667	23.0133	6.50389	0.00340257	0.0323595	0.0220069	PTPRS/CD2AP	2
GO:0070168	negative regulation of biomineral tissue development	2/55	30/18986	0.0666667	23.0133	6.50389	0.00340257	0.0323595	0.0220069	FGF23/NOS3	2
GO:0120255	olefinic compound biosynthetic process	2/55	30/18986	0.0666667	23.0133	6.50389	0.00340257	0.0323595	0.0220069	BGLAP/ADM	2
GO:0050679	positive regulation of epithelial cell proliferation	4/55	216/18986	0.0185185	6.39259	4.29628	0.00353062	0.0331598	0.0225511	EGFR/SFRP1/REG3A/MMP12	4
GO:0050920	regulation of chemotaxis	4/55	216/18986	0.0185185	6.39259	4.29628	0.00353062	0.0331598	0.0225511	DPP4/ANGPT2/CXCL8/CXCL17	4
GO:0019886	antigen processing and presentation of exogenous peptide antigen via MHC class II	2/55	31/18986	0.0645161	22.271	6.38861	0.0036305	0.0331598	0.0225511	CTSS/CTSL	2
GO:0031281	positive regulation of cyclase activity	2/55	31/18986	0.0645161	22.271	6.38861	0.0036305	0.0331598	0.0225511	CALCA/NOS3	2
GO:0032607	interferon-alpha production	2/55	31/18986	0.0645161	22.271	6.38861	0.0036305	0.0331598	0.0225511	PTPRS/MMP12	2
GO:0032647	regulation of interferon-alpha production	2/55	31/18986	0.0645161	22.271	6.38861	0.0036305	0.0331598	0.0225511	PTPRS/MMP12	2
GO:0043373	CD4-positive, alpha-beta T cell lineage commitment	2/55	31/18986	0.0645161	22.271	6.38861	0.0036305	0.0331598	0.0225511	IL12RB1/CTSL	2
GO:0051349	positive regulation of lyase activity	2/55	31/18986	0.0645161	22.271	6.38861	0.0036305	0.0331598	0.0225511	CALCA/NOS3	2
GO:0050866	negative regulation of cell activation	4/55	219/18986	0.0182648	6.30502	4.2561	0.00370857	0.033706	0.0229226	CD86/SFRP1/SFTPD/NOS3	4
GO:0045765	regulation of angiogenesis	5/55	360/18986	0.0138889	4.79444	3.91778	0.00381436	0.0344522	0.02343	ANGPT2/SFRP1/CXCL8/ADM/NOS3	5
GO:0071356	cellular response to tumor necrosis factor	4/55	221/18986	0.0180995	6.24796	4.22973	0.00383054	0.0344522	0.02343	TRAF3/SFRP1/CXCL8/CALCA	4
GO:0032535	regulation of cellular component size	5/55	361/18986	0.0138504	4.78116	3.90959	0.00385952	0.0344522	0.02343	PTPRS/TNR/IL7R/SNAPIN/NEFL	5
GO:0048679	regulation of axon regeneration	2/55	32/18986	0.0625	21.575	6.27862	0.00386537	0.0344522	0.02343	PTPRS/TNR	2
GO:0048144	fibroblast proliferation	3/55	109/18986	0.0275229	9.50092	4.79747	0.00388774	0.034485	0.0234523	EGFR/SFRP1/PRDX1	3
GO:0010810	regulation of cell-substrate adhesion	4/55	223/18986	0.0179372	6.19193	4.20368	0.00395521	0.0348767	0.0237188	OLFM4/ANGPT2/SFRP1/MMP12	4
GO:0002526	acute inflammatory response	3/55	110/18986	0.0272727	9.41455	4.77059	0.00398861	0.0348767	0.0237188	KLKB1/REG3A/VNN1	3
GO:0019218	regulation of steroid metabolic process	3/55	110/18986	0.0272727	9.41455	4.77059	0.00398861	0.0348767	0.0237188	BGLAP/ADM/IGFBP7	3
GO:0002363	alpha-beta T cell lineage commitment	2/55	33/18986	0.0606061	20.9212	6.17353	0.00410713	0.0357437	0.0243083	IL12RB1/CTSL	2
GO:0030316	osteoclast differentiation	3/55	112/18986	0.0267857	9.24643	4.71784	0.00419513	0.0363381	0.0247126	BGLAP/SFRP1/CALCA	3
GO:1901342	regulation of vasculature development	5/55	369/18986	0.0135501	4.67751	3.84514	0.00423473	0.0363636	0.02473	ANGPT2/SFRP1/CXCL8/ADM/NOS3	5
GO:0071222	cellular response to lipopolysaccharide	4/55	228/18986	0.0175439	6.05614	4.13993	0.00427889	0.0363636	0.02473	CD86/MMP9/CXCL8/NOS3	4
GO:0002696	positive regulation of leukocyte activation	5/55	371/18986	0.0134771	4.65229	3.82931	0.00433248	0.0363636	0.02473	CD86/DPP4/IL7R/IL12RB1/VNN1	5
GO:0006516	glycoprotein catabolic process	2/55	34/18986	0.0588235	20.3059	6.07297	0.00435575	0.0363636	0.02473	CTSL/MMP12	2
GO:0030517	negative regulation of axon extension	2/55	34/18986	0.0588235	20.3059	6.07297	0.00435575	0.0363636	0.02473	PTPRS/TNR	2
GO:0045671	negative regulation of osteoclast differentiation	2/55	34/18986	0.0588235	20.3059	6.07297	0.00435575	0.0363636	0.02473	SFRP1/CALCA	2
GO:0070570	regulation of neuron projection regeneration	2/55	34/18986	0.0588235	20.3059	6.07297	0.00435575	0.0363636	0.02473	PTPRS/TNR	2
GO:0090022	regulation of neutrophil chemotaxis	2/55	34/18986	0.0588235	20.3059	6.07297	0.00435575	0.0363636	0.02473	DPP4/CXCL8	2
GO:0071674	mononuclear cell migration	4/55	231/18986	0.017316	5.97749	4.10259	0.00448145	0.0372445	0.025329	CD200R1/SFTPD/CALCA/CXCL17	4
GO:0002495	antigen processing and presentation of peptide antigen via MHC class II	2/55	35/18986	0.0571429	19.7257	5.97663	0.00461119	0.0379449	0.0258053	CTSS/CTSL	2
GO:0043369	CD4-positive or CD8-positive, alpha-beta T cell lineage commitment	2/55	35/18986	0.0571429	19.7257	5.97663	0.00461119	0.0379449	0.0258053	IL12RB1/CTSL	2
GO:0090263	positive regulation of canonical Wnt signaling pathway	3/55	116/18986	0.0258621	8.92759	4.61619	0.00462742	0.0379449	0.0258053	EGFR/CSNK1D/SFRP1	3
GO:0008406	gonad development	4/55	236/18986	0.0169492	5.85085	4.04178	0.00483331	0.039264	0.0267024	CD2AP/SFRP1/NOS3/REN	4
GO:0019882	antigen processing and presentation	3/55	118/18986	0.0254237	8.77627	4.56719	0.00485332	0.039264	0.0267024	CLEC4A/CTSS/CTSL	3
GO:0035640	exploration behavior	2/55	36/18986	0.0555556	19.1778	5.8842	0.00487341	0.039264	0.0267024	DPP4/TNR	2
GO:0051968	positive regulation of synaptic transmission, glutamatergic	2/55	36/18986	0.0555556	19.1778	5.8842	0.00487341	0.039264	0.0267024	EGFR/TNR	2
GO:0030336	negative regulation of cell migration	5/55	383/18986	0.0130548	4.50653	3.73667	0.0049532	0.0397333	0.0270216	DPP4/CD200R1/ANGPT2/SFRP1/GDF15	5
GO:0060560	developmental growth involved in morphogenesis	4/55	238/18986	0.0168067	5.80168	4.01795	0.00497911	0.0397682	0.0270454	PTPRS/TNR/CD2AP/SFRP1	4
GO:0044344	cellular response to fibroblast growth factor stimulus	3/55	120/18986	0.025	8.63	4.51934	0.00508578	0.0404451	0.0275057	SFRP1/FGF23/CXCL8	3
GO:0002449	lymphocyte mediated immunity	5/55	386/18986	0.0129534	4.4715	3.71411	0.00511779	0.040525	0.02756	C8B/IL7R/PRDX1/IL12RB1/C7	5
GO:0002504	antigen processing and presentation of peptide or polysaccharide antigen via MHC class II	2/55	37/18986	0.0540541	18.6595	5.79542	0.00514237	0.0405456	0.027574	CTSS/CTSL	2
GO:0045089	positive regulation of innate immune response	5/55	387/18986	0.0129199	4.45995	3.70664	0.0051735	0.0406175	0.0276229	PTPRS/SMPDL3A/TRAF3/CTSS/MMP12	5
GO:0045137	development of primary sexual characteristics	4/55	241/18986	0.0165975	5.72946	3.9827	0.00520333	0.0406786	0.0276645	CD2AP/SFRP1/NOS3/REN	4
GO:0001818	negative regulation of cytokine production	5/55	388/18986	0.0128866	4.44845	3.69919	0.00522965	0.0407118	0.0276871	PTPRS/CLEC4A/CD200R1/CD2AP/SFTPD	5
GO:0071219	cellular response to molecule of bacterial origin	4/55	242/18986	0.0165289	5.70579	3.97108	0.00527955	0.0409276	0.0278338	CD86/MMP9/CXCL8/NOS3	4
GO:0034612	response to tumor necrosis factor	4/55	243/18986	0.0164609	5.6823	3.95953	0.00535652	0.0411368	0.0279761	TRAF3/SFRP1/CXCL8/CALCA	4
GO:0050867	positive regulation of cell activation	5/55	391/18986	0.0127877	4.41432	3.67701	0.00540069	0.0411368	0.0279761	CD86/DPP4/IL7R/IL12RB1/VNN1	5
GO:0043372	positive regulation of CD4-positive, alpha-beta T cell differentiation	2/55	38/18986	0.0526316	18.1684	5.71006	0.00541802	0.0411368	0.0279761	CD86/IL12RB1	2
GO:0045823	positive regulation of heart contraction	2/55	38/18986	0.0526316	18.1684	5.71006	0.00541802	0.0411368	0.0279761	ACE2/ADM	2
GO:0071392	cellular response to estradiol stimulus	2/55	38/18986	0.0526316	18.1684	5.71006	0.00541802	0.0411368	0.0279761	EGFR/SFRP1	2
GO:0002573	myeloid leukocyte differentiation	4/55	247/18986	0.0161943	5.59028	3.91394	0.00567193	0.0428881	0.0291671	BGLAP/MMP9/SFRP1/CALCA	4
GO:1903524	positive regulation of blood circulation	2/55	39/18986	0.0512821	17.7026	5.62788	0.00570033	0.042927	0.0291935	ACE2/ADM	2
GO:2000146	negative regulation of cell motility	5/55	398/18986	0.0125628	4.33668	3.6261	0.00581519	0.0434965	0.0295808	DPP4/CD200R1/ANGPT2/SFRP1/GDF15	5
GO:0002688	regulation of leukocyte chemotaxis	3/55	126/18986	0.0238095	8.21905	4.38222	0.00582311	0.0434965	0.0295808	DPP4/CXCL8/CXCL17	3
GO:0038179	neurotrophin signaling pathway	2/55	40/18986	0.05	17.26	5.54871	0.00598926	0.0441883	0.0300513	NTF4/CD2AP	2
GO:0060074	synapse maturation	2/55	40/18986	0.05	17.26	5.54871	0.00598926	0.0441883	0.0300513	SEZ6L2/NEFL	2
GO:0030282	bone mineralization	3/55	128/18986	0.0234375	8.09062	4.33852	0.00608237	0.0441883	0.0300513	CLEC3B/BGLAP/FGF23	3
GO:0032479	regulation of type I interferon production	3/55	128/18986	0.0234375	8.09062	4.33852	0.00608237	0.0441883	0.0300513	PTPRS/TRAF3/MMP12	3
GO:0032606	type I interferon production	3/55	128/18986	0.0234375	8.09062	4.33852	0.00608237	0.0441883	0.0300513	PTPRS/TRAF3/MMP12	3
GO:0071774	response to fibroblast growth factor	3/55	128/18986	0.0234375	8.09062	4.33852	0.00608237	0.0441883	0.0300513	SFRP1/FGF23/CXCL8	3
GO:0033002	muscle cell proliferation	4/55	252/18986	0.015873	5.47937	3.85835	0.00608338	0.0441883	0.0300513	EGFR/MMP9/ACE2/NOS3	4
GO:0035710	CD4-positive, alpha-beta T cell activation	3/55	129/18986	0.0232558	8.02791	4.31702	0.00621455	0.0445357	0.0302876	CD86/IL12RB1/CTSL	3
GO:0071621	granulocyte chemotaxis	3/55	129/18986	0.0232558	8.02791	4.31702	0.00621455	0.0445357	0.0302876	DPP4/CXCL8/CXCL17	3
GO:0006979	response to oxidative stress	5/55	405/18986	0.0123457	4.26173	3.57636	0.00625175	0.0445357	0.0302876	EGFR/CD2AP/PRDX1/VNN1/NOS3	5
GO:0002360	T cell lineage commitment	2/55	41/18986	0.0487805	16.839	5.47234	0.00628477	0.0445357	0.0302876	IL12RB1/CTSL	2
GO:0071542	dopaminergic neuron differentiation	2/55	41/18986	0.0487805	16.839	5.47234	0.00628477	0.0445357	0.0302876	CSNK1D/SFRP1	2
GO:0150077	regulation of neuroinflammatory response	2/55	41/18986	0.0487805	16.839	5.47234	0.00628477	0.0445357	0.0302876	CD200R1/MMP9	2
GO:0002761	regulation of myeloid leukocyte differentiation	3/55	130/18986	0.0230769	7.96615	4.29576	0.00634845	0.0445357	0.0302876	BGLAP/SFRP1/CALCA	3
GO:0021987	cerebral cortex development	3/55	130/18986	0.0230769	7.96615	4.29576	0.00634845	0.0445357	0.0302876	PTPRS/EGFR/NEFL	3
GO:0050830	defense response to Gram-positive bacterium	3/55	130/18986	0.0230769	7.96615	4.29576	0.00634845	0.0445357	0.0302876	IL7R/CALCA/ADM	3
GO:0006958	complement activation, classical pathway	2/55	42/18986	0.047619	16.4381	5.39862	0.00658682	0.0455839	0.0310004	C8B/C7	2
GO:0045454	cell redox homeostasis	2/55	42/18986	0.047619	16.4381	5.39862	0.00658682	0.0455839	0.0310004	PRDX1/NOS3	2
GO:0048246	macrophage chemotaxis	2/55	42/18986	0.047619	16.4381	5.39862	0.00658682	0.0455839	0.0310004	SFTPD/CXCL17	2
GO:0003014	renal system process	3/55	132/18986	0.0227273	7.84545	4.2539	0.0066214	0.0455839	0.0310004	CD2AP/ADM/REN	3
GO:0010977	negative regulation of neuron projection development	3/55	132/18986	0.0227273	7.84545	4.2539	0.0066214	0.0455839	0.0310004	PTPRS/TNR/SNAPIN	3
GO:0046632	alpha-beta T cell differentiation	3/55	133/18986	0.0225564	7.78647	4.2333	0.00676047	0.0463682	0.0315338	CD86/IL12RB1/CTSL	3
GO:0046883	regulation of hormone secretion	4/55	261/18986	0.0153257	5.29042	3.76192	0.00687334	0.0469678	0.0319416	EGFR/SFRP1/FGF23/REN	4
GO:0043271	negative regulation of monoatomic ion transport	3/55	134/18986	0.0223881	7.72836	4.21291	0.00690126	0.0469846	0.031953	MMP9/CALCA/NOS3	3
GO:0002833	positive regulation of response to biotic stimulus	5/55	416/18986	0.0120192	4.14904	3.50041	0.0069838	0.0471982	0.0320983	PTPRS/SMPDL3A/TRAF3/CTSS/MMP12	5
GO:0040013	negative regulation of locomotion	5/55	416/18986	0.0120192	4.14904	3.50041	0.0069838	0.0471982	0.0320983	DPP4/CD200R1/ANGPT2/SFRP1/GDF15	5
GO:0048565	digestive tract development	3/55	137/18986	0.0218978	7.55912	4.153	0.00733412	0.0493848	0.0335853	EGFR/SFRP1/CXCL8	3
GO:1903522	regulation of blood circulation	4/55	267/18986	0.0149813	5.17154	3.70007	0.00743616	0.0498898	0.0339288	EGFR/ACE2/ADM/NOS3	4
GO:0050691	regulation of defense response to virus by host	2/55	45/18986	0.0444444	15.3422	5.19184	0.00753183	0.0503486	0.0342408	IL12RB1/MMP12	2
GO:0071216	cellular response to biotic stimulus	4/55	269/18986	0.0148699	5.13309	3.67987	0.00763033	0.050823	0.0345634	CD86/MMP9/CXCL8/NOS3	4
GO:0061041	regulation of wound healing	3/55	140/18986	0.0214286	7.39714	4.09487	0.00778276	0.0516518	0.035127	KLKB1/REG3A/NOS3	3
GO:1905521	regulation of macrophage migration	2/55	46/18986	0.0434783	15.0087	5.12727	0.00785965	0.0519751	0.0353469	CD200R1/CXCL17	2
GO:0031623	receptor internalization	3/55	141/18986	0.0212766	7.34468	4.07588	0.00793584	0.0522915	0.0355621	CXCL8/CALCA/ADM	3
GO:1902622	regulation of neutrophil migration	2/55	47/18986	0.0425532	14.6894	5.0647	0.00819382	0.0537993	0.0365875	DPP4/CXCL8	2
GO:0097305	response to alcohol	4/55	275/18986	0.0145455	5.02109	3.62044	0.00823289	0.0538641	0.0366316	BGLAP/SFRP1/NEFL/IGFBP7	4
GO:0031295	T cell costimulation	2/55	48/18986	0.0416667	14.3833	5.004	0.0085343	0.055128	0.0374911	CD86/DPP4	2
GO:0045622	regulation of T-helper cell differentiation	2/55	48/18986	0.0416667	14.3833	5.004	0.0085343	0.055128	0.0374911	CD86/IL12RB1	2
GO:2000516	positive regulation of CD4-positive, alpha-beta T cell activation	2/55	48/18986	0.0416667	14.3833	5.004	0.0085343	0.055128	0.0374911	CD86/IL12RB1	2
GO:0002221	pattern recognition receptor signaling pathway	4/55	278/18986	0.0143885	4.96691	3.59137	0.00854558	0.055128	0.0374911	PTPRS/SMPDL3A/TRAF3/CTSS	4
GO:0050770	regulation of axonogenesis	3/55	146/18986	0.0205479	7.09315	3.98362	0.00872794	0.0559234	0.038032	PTPRS/TNR/NEFL	3
GO:0010721	negative regulation of cell development	4/55	281/18986	0.0142349	4.91388	3.56272	0.00886598	0.0559234	0.038032	PTPRS/TNR/SFRP1/CALCA	4
GO:0021537	telencephalon development	4/55	281/18986	0.0142349	4.91388	3.56272	0.00886598	0.0559234	0.038032	PTPRS/EGFR/TNR/NEFL	4
GO:0031294	lymphocyte costimulation	2/55	49/18986	0.0408163	14.0898	4.9451	0.00888106	0.0559234	0.038032	CD86/DPP4	2
GO:0035850	epithelial cell differentiation involved in kidney development	2/55	49/18986	0.0408163	14.0898	4.9451	0.00888106	0.0559234	0.038032	MMP9/CD2AP	2
GO:0048546	digestive tract morphogenesis	2/55	49/18986	0.0408163	14.0898	4.9451	0.00888106	0.0559234	0.038032	EGFR/SFRP1	2
GO:1902041	regulation of extrinsic apoptotic signaling pathway via death domain receptors	2/55	49/18986	0.0408163	14.0898	4.9451	0.00888106	0.0559234	0.038032	SFRP1/NOS3	2
GO:0007611	learning or memory	4/55	282/18986	0.0141844	4.89645	3.55326	0.00897451	0.0563196	0.0383015	NTF4/EGFR/TNR/BGLAP	4
GO:0055123	digestive system development	3/55	148/18986	0.0202703	6.9973	3.94793	0.00905733	0.0566467	0.0385239	EGFR/SFRP1/CXCL8	3
GO:0042060	wound healing	5/55	444/18986	0.0112613	3.88739	3.31832	0.00911553	0.0567894	0.038621	KLKB1/DCBLD2/REG3A/NOS3/MMP12	5
GO:0030195	negative regulation of blood coagulation	2/55	50/18986	0.04	13.808	4.8879	0.00923404	0.0567894	0.038621	KLKB1/NOS3	2
GO:0031279	regulation of cyclase activity	2/55	50/18986	0.04	13.808	4.8879	0.00923404	0.0567894	0.038621	CALCA/NOS3	2
GO:0042181	ketone biosynthetic process	2/55	50/18986	0.04	13.808	4.8879	0.00923404	0.0567894	0.038621	BGLAP/ADM	2
GO:0043368	positive T cell selection	2/55	50/18986	0.04	13.808	4.8879	0.00923404	0.0567894	0.038621	IL12RB1/CTSL	2
GO:0043542	endothelial cell migration	4/55	287/18986	0.0139373	4.81115	3.50661	0.00953022	0.0578415	0.0393365	DPP4/ANGPT2/CALCA/NOS3	4
GO:0001909	leukocyte mediated cytotoxicity	3/55	151/18986	0.0198675	6.85828	3.89561	0.00956496	0.0578415	0.0393365	IL7R/PRDX1/IL12RB1	3
GO:0008584	male gonad development	3/55	151/18986	0.0198675	6.85828	3.89561	0.00956496	0.0578415	0.0393365	CD2AP/SFRP1/REN	3
GO:0001914	regulation of T cell mediated cytotoxicity	2/55	51/18986	0.0392157	13.5373	4.83231	0.00959322	0.0578415	0.0393365	IL7R/IL12RB1	2
GO:0008089	anterograde axonal transport	2/55	51/18986	0.0392157	13.5373	4.83231	0.00959322	0.0578415	0.0393365	SNAPIN/NEFL	2
GO:1900047	negative regulation of hemostasis	2/55	51/18986	0.0392157	13.5373	4.83231	0.00959322	0.0578415	0.0393365	KLKB1/NOS3	2
GO:0022411	cellular component disassembly	5/55	450/18986	0.0111111	3.83556	3.28123	0.00962505	0.0578444	0.0393385	DPP4/MMP9/SNAPIN/CTSS/MMP12	5
GO:0030177	positive regulation of Wnt signaling pathway	3/55	152/18986	0.0197368	6.81316	3.87849	0.00973779	0.0581431	0.0395416	EGFR/CSNK1D/SFRP1	3
GO:0046546	development of primary male sexual characteristics	3/55	152/18986	0.0197368	6.81316	3.87849	0.00973779	0.0581431	0.0395416	CD2AP/SFRP1/REN	3
GO:0010975	regulation of neuron projection development	5/55	452/18986	0.0110619	3.81858	3.269	0.00979918	0.0583209	0.0396626	PTPRS/TNR/SFRP1/SNAPIN/NEFL	5
GO:0010565	regulation of cellular ketone metabolic process	3/55	153/18986	0.0196078	6.76863	3.86152	0.00991245	0.0583287	0.0396678	BGLAP/ADM/GDF15	3
GO:0062013	positive regulation of small molecule metabolic process	3/55	153/18986	0.0196078	6.76863	3.86152	0.00991245	0.0583287	0.0396678	ADM/NOS3/GDF15	3
GO:0010043	response to zinc ion	2/55	52/18986	0.0384615	13.2769	4.77826	0.00995856	0.0583287	0.0396678	BGLAP/LTA4H	2
GO:0045776	negative regulation of blood pressure	2/55	52/18986	0.0384615	13.2769	4.77826	0.00995856	0.0583287	0.0396678	CALCA/NOS3	2
GO:0050922	negative regulation of chemotaxis	2/55	52/18986	0.0384615	13.2769	4.77826	0.00995856	0.0583287	0.0396678	DPP4/ANGPT2	2
GO:0007548	sex differentiation	4/55	292/18986	0.0136986	4.72877	3.46103	0.010108	0.0590165	0.0401356	CD2AP/SFRP1/NOS3/REN	4
GO:0051339	regulation of lyase activity	2/55	53/18986	0.0377358	13.0264	4.72568	0.01033	0.0599336	0.0407593	CALCA/NOS3	2
GO:0051403	stress-activated MAPK cascade	2/55	53/18986	0.0377358	13.0264	4.72568	0.01033	0.0599336	0.0407593	CD2AP/PRDX1	2
GO:0097530	granulocyte migration	3/55	156/18986	0.0192308	6.63846	3.81151	0.0104474	0.0604171	0.0410881	DPP4/CXCL8/CXCL17	3
GO:0070372	regulation of ERK1 and ERK2 cascade	4/55	296/18986	0.0135135	4.66486	3.4253	0.0105862	0.0604171	0.0410881	EGFR/FGF23/ACE2/CXCL17	4
GO:0002548	monocyte chemotaxis	2/55	54/18986	0.037037	12.7852	4.6745	0.0107076	0.0604171	0.0410881	CALCA/CXCL17	2
GO:0048286	lung alveolus development	2/55	54/18986	0.037037	12.7852	4.6745	0.0107076	0.0604171	0.0410881	SFTPD/MMP12	2
GO:0050771	negative regulation of axonogenesis	2/55	54/18986	0.037037	12.7852	4.6745	0.0107076	0.0604171	0.0410881	PTPRS/TNR	2
GO:0050819	negative regulation of coagulation	2/55	54/18986	0.037037	12.7852	4.6745	0.0107076	0.0604171	0.0410881	KLKB1/NOS3	2
GO:0002758	innate immune response-activating signaling pathway	4/55	297/18986	0.013468	4.64916	3.41647	0.0107081	0.0604171	0.0410881	PTPRS/SMPDL3A/TRAF3/CTSS	4
GO:0031348	negative regulation of defense response	4/55	297/18986	0.013468	4.64916	3.41647	0.0107081	0.0604171	0.0410881	CD200R1/REG3A/CXCL17/MMP12	4
GO:0046651	lymphocyte proliferation	4/55	297/18986	0.013468	4.64916	3.41647	0.0107081	0.0604171	0.0410881	CD86/IL7R/SFTPD/IL12RB1	4
GO:0042743	hydrogen peroxide metabolic process	2/55	55/18986	0.0363636	12.5527	4.62465	0.0110912	0.0621981	0.0422993	EGFR/PRDX1	2
GO:0050885	neuromuscular process controlling balance	2/55	55/18986	0.0363636	12.5527	4.62465	0.0110912	0.0621981	0.0422993	TNR/NEFL	2
GO:0051051	negative regulation of transport	5/55	467/18986	0.0107066	3.69593	3.1795	0.0111752	0.062353	0.0424047	MMP9/SFRP1/FGF23/CALCA/NOS3	5
GO:0008277	regulation of G protein-coupled receptor signaling pathway	3/55	160/18986	0.01875	6.4725	3.74685	0.0111864	0.062353	0.0424047	CXCL8/CALCA/ADM	3
GO:0045088	regulation of innate immune response	5/55	470/18986	0.0106383	3.67234	3.16204	0.0114655	0.0630416	0.042873	PTPRS/SMPDL3A/TRAF3/CTSS/MMP12	5
GO:0002455	humoral immune response mediated by circulating immunoglobulin	2/55	56/18986	0.0357143	12.3286	4.57608	0.0114808	0.0630416	0.042873	C8B/C7	2
GO:0030857	negative regulation of epithelial cell differentiation	2/55	56/18986	0.0357143	12.3286	4.57608	0.0114808	0.0630416	0.042873	MMP9/REG3A	2
GO:0046638	positive regulation of alpha-beta T cell differentiation	2/55	56/18986	0.0357143	12.3286	4.57608	0.0114808	0.0630416	0.042873	CD86/IL12RB1	2
GO:1904645	response to amyloid-beta	2/55	56/18986	0.0357143	12.3286	4.57608	0.0114808	0.0630416	0.042873	MMP9/MMP12	2
GO:0032943	mononuclear cell proliferation	4/55	305/18986	0.0131148	4.52721	3.3472	0.0117156	0.06414	0.04362	CD86/IL7R/SFTPD/IL12RB1	4
GO:0002762	negative regulation of myeloid leukocyte differentiation	2/55	57/18986	0.0350877	12.1123	4.52873	0.0118763	0.0646366	0.0439577	SFRP1/CALCA	2
GO:0031098	stress-activated protein kinase signaling cascade	2/55	57/18986	0.0350877	12.1123	4.52873	0.0118763	0.0646366	0.0439577	CD2AP/PRDX1	2
GO:0048608	reproductive structure development	4/55	309/18986	0.012945	4.46861	3.31345	0.0122415	0.0662357	0.0450452	CD2AP/SFRP1/NOS3/REN	4
GO:0039532	negative regulation of cytoplasmic pattern recognition receptor signaling pathway	2/55	58/18986	0.0344828	11.9034	4.48255	0.0122778	0.0662357	0.0450452	PTPRS/SMPDL3A	2
GO:0061005	cell differentiation involved in kidney development	2/55	58/18986	0.0344828	11.9034	4.48255	0.0122778	0.0662357	0.0450452	MMP9/CD2AP	2
GO:0060135	maternal process involved in female pregnancy	2/55	59/18986	0.0338983	11.7017	4.43749	0.0126852	0.068234	0.0464042	ANGPT2/ACE2	2
GO:0061458	reproductive system development	4/55	313/18986	0.0127796	4.4115	3.28028	0.0127823	0.0683578	0.0464883	CD2AP/SFRP1/NOS3/REN	4
GO:0071559	response to transforming growth factor beta	4/55	313/18986	0.0127796	4.4115	3.28028	0.0127823	0.0683578	0.0464883	CD2AP/SFRP1/LTBP2/GDF15	4
GO:0051250	negative regulation of lymphocyte activation	3/55	169/18986	0.0177515	6.12781	3.60911	0.0129575	0.0690479	0.0469577	CD86/SFRP1/SFTPD	3
GO:0002443	leukocyte mediated immunity	5/55	485/18986	0.0103093	3.55876	3.07683	0.0129948	0.0690479	0.0469577	C8B/IL7R/PRDX1/IL12RB1/C7	5
GO:0032608	interferon-beta production	2/55	60/18986	0.0333333	11.5067	4.3935	0.0130985	0.0690479	0.0469577	PTPRS/TRAF3	2
GO:0032648	regulation of interferon-beta production	2/55	60/18986	0.0333333	11.5067	4.3935	0.0130985	0.0690479	0.0469577	PTPRS/TRAF3	2
GO:0046456	icosanoid biosynthetic process	2/55	60/18986	0.0333333	11.5067	4.3935	0.0130985	0.0690479	0.0469577	HPGDS/LTA4H	2
GO:0043524	negative regulation of neuron apoptotic process	3/55	170/18986	0.0176471	6.09176	3.59442	0.0131636	0.0691934	0.0470567	NTF4/CD2AP/NEFL	3
GO:0001666	response to hypoxia	4/55	317/18986	0.0126183	4.35584	3.24765	0.0133384	0.0697147	0.0474111	DPP4/ANGPT2/SFRP1/ADM	4
GO:0002218	activation of innate immune response	4/55	317/18986	0.0126183	4.35584	3.24765	0.0133384	0.0697147	0.0474111	PTPRS/SMPDL3A/TRAF3/CTSS	4
GO:0001913	T cell mediated cytotoxicity	2/55	61/18986	0.0327869	11.318	4.35055	0.0135176	0.070452	0.0479126	IL7R/IL12RB1	2
GO:0046879	hormone secretion	4/55	319/18986	0.0125392	4.32853	3.23154	0.0136221	0.0707965	0.0481468	EGFR/SFRP1/FGF23/REN	4
GO:0022029	telencephalon cell migration	2/55	62/18986	0.0322581	11.1355	4.30858	0.0139425	0.0720558	0.0490033	EGFR/TNR	2
GO:0043370	regulation of CD4-positive, alpha-beta T cell differentiation	2/55	62/18986	0.0322581	11.1355	4.30858	0.0139425	0.0720558	0.0490033	CD86/IL12RB1	2
GO:0046661	male sex differentiation	3/55	175/18986	0.0171429	5.91771	3.5227	0.0142225	0.0732975	0.0498477	CD2AP/SFRP1/REN	3
GO:0045058	T cell selection	2/55	63/18986	0.031746	10.9587	4.26755	0.0143732	0.0738676	0.0502354	IL12RB1/CTSL	2
GO:0050806	positive regulation of synaptic transmission	3/55	176/18986	0.0170455	5.88409	3.50869	0.0144399	0.0740046	0.0503286	EGFR/TNR/BGLAP	3
GO:0050890	cognition	4/55	329/18986	0.0121581	4.19696	3.15293	0.0150986	0.0769782	0.0523509	NTF4/EGFR/TNR/BGLAP	4
GO:0008361	regulation of cell size	3/55	179/18986	0.0167598	5.78547	3.4673	0.0151036	0.0769782	0.0523509	PTPRS/TNR/IL7R	3
GO:0021885	forebrain cell migration	2/55	65/18986	0.0307692	10.6215	4.18822	0.0152516	0.0773054	0.0525734	EGFR/TNR	2
GO:0009914	hormone transport	4/55	330/18986	0.0121212	4.18424	3.14524	0.0152516	0.0773054	0.0525734	EGFR/SFRP1/FGF23/REN	4
GO:0036293	response to decreased oxygen levels	4/55	331/18986	0.0120846	4.1716	3.13758	0.0154056	0.0778719	0.0529587	DPP4/ANGPT2/SFRP1/ADM	4
GO:0010812	negative regulation of cell-substrate adhesion	2/55	66/18986	0.030303	10.4606	4.14983	0.0156993	0.0787097	0.0535284	ANGPT2/MMP12	2
GO:0032623	interleukin-2 production	2/55	66/18986	0.030303	10.4606	4.14983	0.0156993	0.0787097	0.0535284	CD86/SFTPD	2
GO:0032663	regulation of interleukin-2 production	2/55	66/18986	0.030303	10.4606	4.14983	0.0156993	0.0787097	0.0535284	CD86/SFTPD	2
GO:0042129	regulation of T cell proliferation	3/55	182/18986	0.0164835	5.69011	3.42684	0.0157843	0.0789215	0.0536725	CD86/SFTPD/IL12RB1	3
GO:0006956	complement activation	2/55	67/18986	0.0298507	10.3045	4.11226	0.0161526	0.0801116	0.0544819	C8B/C7	2
GO:0050832	defense response to fungus	2/55	67/18986	0.0298507	10.3045	4.11226	0.0161526	0.0801116	0.0544819	CLEC4A/CALCA	2
GO:0070613	regulation of protein processing	2/55	67/18986	0.0298507	10.3045	4.11226	0.0161526	0.0801116	0.0544819	CLEC3B/KLKB1	2
GO:0042058	regulation of epidermal growth factor receptor signaling pathway	2/55	68/18986	0.0294118	10.1529	4.07547	0.0166115	0.081947	0.0557301	EGFR/MMP9	2
GO:0045668	negative regulation of osteoblast differentiation	2/55	68/18986	0.0294118	10.1529	4.07547	0.0166115	0.081947	0.0557301	SFRP1/FGF23	2
GO:0070661	leukocyte proliferation	4/55	341/18986	0.0117302	4.04927	3.06261	0.0169998	0.0829081	0.0563837	CD86/IL7R/SFTPD/IL12RB1	4
GO:0030193	regulation of blood coagulation	2/55	69/18986	0.0289855	10.0058	4.03943	0.0170759	0.0829081	0.0563837	KLKB1/NOS3	2
GO:0030225	macrophage differentiation	2/55	69/18986	0.0289855	10.0058	4.03943	0.0170759	0.0829081	0.0563837	MMP9/CALCA	2
GO:0035567	non-canonical Wnt signaling pathway	2/55	69/18986	0.0289855	10.0058	4.03943	0.0170759	0.0829081	0.0563837	CSNK1D/SFRP1	2
GO:0046888	negative regulation of hormone secretion	2/55	69/18986	0.0289855	10.0058	4.03943	0.0170759	0.0829081	0.0563837	SFRP1/FGF23	2
GO:0098930	axonal transport	2/55	69/18986	0.0289855	10.0058	4.03943	0.0170759	0.0829081	0.0563837	SNAPIN/NEFL	2
GO:0042742	defense response to bacterium	4/55	342/18986	0.0116959	4.03743	3.05527	0.0171647	0.0830596	0.0564867	IL7R/SFTPD/CALCA/ADM	4
GO:0031345	negative regulation of cell projection organization	3/55	188/18986	0.0159574	5.50851	3.34854	0.0171972	0.0830596	0.0564867	PTPRS/TNR/SNAPIN	3
GO:0019216	regulation of lipid metabolic process	4/55	344/18986	0.0116279	4.01395	3.04067	0.0174976	0.0842898	0.0573233	BGLAP/ADM/IGFBP7/GDF15	4
GO:0048662	negative regulation of smooth muscle cell proliferation	2/55	70/18986	0.0285714	9.86286	4.00413	0.0175459	0.0843025	0.0573319	ACE2/NOS3	2
GO:0010038	response to metal ion	4/55	345/18986	0.0115942	4.00232	3.03341	0.0176655	0.0846567	0.0575728	EGFR/BGLAP/FGF23/LTA4H	4
GO:0006694	steroid biosynthetic process	3/55	191/18986	0.0157068	5.42199	3.31065	0.0179294	0.0854738	0.0581285	BGLAP/ADM/IGFBP7	3
GO:0043627	response to estrogen	2/55	71/18986	0.028169	9.72394	3.96953	0.0180213	0.0854738	0.0581285	BGLAP/SFRP1	2
GO:0051926	negative regulation of calcium ion transport	2/55	71/18986	0.028169	9.72394	3.96953	0.0180213	0.0854738	0.0581285	CALCA/NOS3	2
GO:1900046	regulation of hemostasis	2/55	71/18986	0.028169	9.72394	3.96953	0.0180213	0.0854738	0.0581285	KLKB1/NOS3	2
GO:0062012	regulation of small molecule metabolic process	4/55	348/18986	0.0114943	3.96782	3.0118	0.0181753	0.0859833	0.058475	BGLAP/ADM/NOS3/GDF15	4
GO:0032835	glomerulus development	2/55	72/18986	0.0277778	9.58889	3.9356	0.0185022	0.0869464	0.05913	CD2AP/ANGPT2	2
GO:0050918	positive chemotaxis	2/55	72/18986	0.0277778	9.58889	3.9356	0.0185022	0.0869464	0.05913	ANGPT2/CXCL8	2
GO:0021700	developmental maturation	4/55	350/18986	0.0114286	3.94514	2.99753	0.0185203	0.0869464	0.05913	SEZ6L2/SNAPIN/NEFL/REN	4
GO:0021543	pallium development	3/55	195/18986	0.0153846	5.31077	3.26135	0.0189325	0.0884689	0.0601654	PTPRS/EGFR/NEFL	3
GO:0042698	ovulation cycle	2/55	73/18986	0.0273973	9.45753	3.90234	0.0189884	0.0884689	0.0601654	EGFR/NOS3	2
GO:1903317	regulation of protein maturation	2/55	73/18986	0.0273973	9.45753	3.90234	0.0189884	0.0884689	0.0601654	CLEC3B/KLKB1	2
GO:0002695	negative regulation of leukocyte activation	3/55	196/18986	0.0153061	5.28367	3.24923	0.0191881	0.0889497	0.0604924	CD86/SFRP1/SFTPD	3
GO:0046890	regulation of lipid biosynthetic process	3/55	196/18986	0.0153061	5.28367	3.24923	0.0191881	0.0889497	0.0604924	BGLAP/ADM/IGFBP7	3
GO:0022898	regulation of transmembrane transporter activity	3/55	197/18986	0.0152284	5.25685	3.2372	0.0194456	0.0894049	0.0608019	MMP9/ACE2/CTSS	3
GO:0070374	positive regulation of ERK1 and ERK2 cascade	3/55	197/18986	0.0152284	5.25685	3.2372	0.0194456	0.0894049	0.0608019	EGFR/FGF23/CXCL17	3
GO:0042130	negative regulation of T cell proliferation	2/55	74/18986	0.027027	9.32973	3.86971	0.0194801	0.0894049	0.0608019	CD86/SFTPD	2
GO:2000379	positive regulation of reactive oxygen species metabolic process	2/55	74/18986	0.027027	9.32973	3.86971	0.0194801	0.0894049	0.0608019	EGFR/ACE2	2
GO:0070482	response to oxygen levels	4/55	358/18986	0.0111732	3.85698	2.94148	0.019941	0.0907825	0.0617388	DPP4/ANGPT2/SFRP1/ADM	4
GO:0032481	positive regulation of type I interferon production	2/55	75/18986	0.0266667	9.20533	3.83769	0.0199771	0.0907825	0.0617388	TRAF3/MMP12	2
GO:0046635	positive regulation of alpha-beta T cell activation	2/55	75/18986	0.0266667	9.20533	3.83769	0.0199771	0.0907825	0.0617388	CD86/IL12RB1	2
GO:1901184	regulation of ERBB signaling pathway	2/55	75/18986	0.0266667	9.20533	3.83769	0.0199771	0.0907825	0.0617388	EGFR/MMP9	2
GO:0031589	cell-substrate adhesion	4/55	361/18986	0.0110803	3.82493	2.92088	0.0204908	0.0928881	0.0631708	OLFM4/ANGPT2/SFRP1/MMP12	4
GO:0051966	regulation of synaptic transmission, glutamatergic	2/55	77/18986	0.025974	8.96623	3.77541	0.0209869	0.0948704	0.0645189	EGFR/TNR	2
GO:0050728	negative regulation of inflammatory response	3/55	203/18986	0.0147783	5.10148	3.16669	0.0210309	0.0948704	0.0645189	CD200R1/REG3A/CXCL17	3
GO:0009620	response to fungus	2/55	78/18986	0.025641	8.85128	3.74511	0.0214997	0.0965133	0.0656362	CLEC4A/CALCA	2
GO:0061045	negative regulation of wound healing	2/55	78/18986	0.025641	8.85128	3.74511	0.0214997	0.0965133	0.0656362	KLKB1/NOS3	2
GO:0019731	antibacterial humoral response	2/55	79/18986	0.0253165	8.73924	3.71536	0.0220177	0.0985987	0.0670544	CALCA/ADM	2
GO:0022408	negative regulation of cell-cell adhesion	3/55	207/18986	0.0144928	5.0029	3.12121	0.0221263	0.0988449	0.0672219	CD86/TNR/SFTPD	3
GO:0009306	protein secretion	4/55	371/18986	0.0107817	3.72183	2.85376	0.0223907	0.0997849	0.0678611	EGFR/CD2AP/SFRP1/LTBP2	4
GO:0046637	regulation of alpha-beta T cell differentiation	2/55	80/18986	0.025	8.63	3.68612	0.0225409	0.100212	0.0681515	CD86/IL12RB1	2
GO:0035592	establishment of protein localization to extracellular region	4/55	374/18986	0.0106952	3.69198	2.83407	0.0229811	0.101924	0.0693156	EGFR/CD2AP/SFRP1/LTBP2	4
GO:0042093	T-helper cell differentiation	2/55	81/18986	0.0246914	8.52346	3.65739	0.0230692	0.102069	0.0694143	CD86/IL12RB1	2
GO:0002224	toll-like receptor signaling pathway	2/55	82/18986	0.0243902	8.41951	3.62915	0.0236026	0.103437	0.0703445	TRAF3/CTSS	2
GO:0014823	response to activity	2/55	82/18986	0.0243902	8.41951	3.62915	0.0236026	0.103437	0.0703445	BGLAP/ANGPT2	2
GO:0030500	regulation of bone mineralization	2/55	82/18986	0.0243902	8.41951	3.62915	0.0236026	0.103437	0.0703445	BGLAP/FGF23	2
GO:0030516	regulation of axon extension	2/55	82/18986	0.0243902	8.41951	3.62915	0.0236026	0.103437	0.0703445	PTPRS/TNR	2
GO:0008016	regulation of heart contraction	3/55	213/18986	0.0140845	4.86197	3.05515	0.0238271	0.104173	0.0708453	ACE2/ADM/NOS3	3
GO:0002294	CD4-positive, alpha-beta T cell differentiation involved in immune response	2/55	83/18986	0.0240964	8.31807	3.60139	0.0241411	0.105048	0.0714403	CD86/IL12RB1	2
GO:0008088	axo-dendritic transport	2/55	83/18986	0.0240964	8.31807	3.60139	0.0241411	0.105048	0.0714403	SNAPIN/NEFL	2
GO:0050878	regulation of body fluid levels	4/55	381/18986	0.0104987	3.62415	2.78892	0.0243957	0.105717	0.0718954	EGFR/KLKB1/ADM/NOS3	4
GO:0042098	T cell proliferation	3/55	215/18986	0.0139535	4.81674	3.03367	0.0244095	0.105717	0.0718954	CD86/SFTPD/IL12RB1	3
GO:0071692	protein localization to extracellular region	4/55	382/18986	0.0104712	3.61466	2.78255	0.024602	0.105914	0.0720294	EGFR/CD2AP/SFRP1/LTBP2	4
GO:0002287	alpha-beta T cell activation involved in immune response	2/55	84/18986	0.0238095	8.21905	3.57409	0.0246846	0.105914	0.0720294	CD86/IL12RB1	2
GO:0002293	alpha-beta T cell differentiation involved in immune response	2/55	84/18986	0.0238095	8.21905	3.57409	0.0246846	0.105914	0.0720294	CD86/IL12RB1	2
GO:2000514	regulation of CD4-positive, alpha-beta T cell activation	2/55	84/18986	0.0238095	8.21905	3.57409	0.0246846	0.105914	0.0720294	CD86/IL12RB1	2
GO:0050767	regulation of neurogenesis	4/55	383/18986	0.0104439	3.60522	2.77621	0.0248093	0.106202	0.0722255	PTPRS/EGFR/TNR/NEFL	4
GO:0030522	intracellular receptor signaling pathway	4/55	384/18986	0.0104167	3.59583	2.76989	0.0250178	0.106847	0.0726638	PTPRS/SMPDL3A/SFRP1/DCBLD2	4
GO:0030593	neutrophil chemotaxis	2/55	85/18986	0.0235294	8.12235	3.54724	0.0252331	0.10727	0.0729514	DPP4/CXCL8	2
GO:0060337	type I interferon-mediated signaling pathway	2/55	85/18986	0.0235294	8.12235	3.54724	0.0252331	0.10727	0.0729514	TRAF3/MMP12	2
GO:0045637	regulation of myeloid cell differentiation	3/55	219/18986	0.0136986	4.72877	2.99151	0.0255973	0.108568	0.0738341	BGLAP/SFRP1/CALCA	3
GO:0071357	cellular response to type I interferon	2/55	86/18986	0.0232558	8.02791	3.52082	0.0257866	0.10912	0.0742097	TRAF3/MMP12	2
GO:0001892	embryonic placenta development	2/55	87/18986	0.0229885	7.93563	3.49483	0.0263451	0.110974	0.0754706	EGFR/ADM	2
GO:0008625	extrinsic apoptotic signaling pathway via death domain receptors	2/55	87/18986	0.0229885	7.93563	3.49483	0.0263451	0.110974	0.0754706	SFRP1/NOS3	2
GO:0009612	response to mechanical stimulus	3/55	222/18986	0.0135135	4.66486	2.96054	0.0265084	0.111408	0.0757654	EGFR/BGLAP/ANGPT2	3
GO:0071347	cellular response to interleukin-1	2/55	88/18986	0.0227273	7.84545	3.46925	0.0269084	0.112716	0.0766551	SFRP1/CXCL8	2
GO:0008544	epidermis development	4/55	393/18986	0.0101781	3.51349	2.71393	0.0269418	0.112716	0.0766551	NTF4/EGFR/DSG4/REG3A	4
GO:0032409	regulation of transporter activity	3/55	225/18986	0.0133333	4.60267	2.93013	0.0274368	0.11397	0.0775082	MMP9/ACE2/CTSS	3
GO:0033077	T cell differentiation in thymus	2/55	89/18986	0.0224719	7.7573	3.44407	0.0274766	0.11397	0.0775082	IL7R/VNN1	2
GO:0141091	transforming growth factor beta receptor superfamily signaling pathway	4/55	397/18986	0.0100756	3.47809	2.68957	0.0278248	0.11397	0.0775082	DSG4/SFRP1/LTBP2/GDF15	4
GO:0048145	regulation of fibroblast proliferation	2/55	90/18986	0.0222222	7.67111	3.41928	0.0280497	0.11397	0.0775082	EGFR/SFRP1	2
GO:0050672	negative regulation of lymphocyte proliferation	2/55	90/18986	0.0222222	7.67111	3.41928	0.0280497	0.11397	0.0775082	CD86/SFTPD	2
GO:0002460	adaptive immune response based on somatic recombination of immune receptors built from immunoglobulin superfamily domains	4/55	400/18986	0.01	3.452	2.67151	0.0284984	0.11397	0.0775082	C8B/IL7R/IL12RB1/C7	4
GO:0001915	negative regulation of T cell mediated cytotoxicity	1/55	10/18986	0.1	34.52	5.71481	0.0286007	0.11397	0.0775082	IL7R	1
GO:0006527	arginine catabolic process	1/55	10/18986	0.1	34.52	5.71481	0.0286007	0.11397	0.0775082	NOS3	1
GO:0009624	response to nematode	1/55	10/18986	0.1	34.52	5.71481	0.0286007	0.11397	0.0775082	HPGDS	1
GO:0014012	peripheral nervous system axon regeneration	1/55	10/18986	0.1	34.52	5.71481	0.0286007	0.11397	0.0775082	NEFL	1
GO:0030643	intracellular phosphate ion homeostasis	1/55	10/18986	0.1	34.52	5.71481	0.0286007	0.11397	0.0775082	FGF23	1
GO:0036093	germ cell proliferation	1/55	10/18986	0.1	34.52	5.71481	0.0286007	0.11397	0.0775082	HPGDS	1
GO:0048865	stem cell fate commitment	1/55	10/18986	0.1	34.52	5.71481	0.0286007	0.11397	0.0775082	SFRP1	1
GO:0060052	neurofilament cytoskeleton organization	1/55	10/18986	0.1	34.52	5.71481	0.0286007	0.11397	0.0775082	NEFL	1
GO:0060054	positive regulation of epithelial cell proliferation involved in wound healing	1/55	10/18986	0.1	34.52	5.71481	0.0286007	0.11397	0.0775082	MMP12	1
GO:0060525	prostate glandular acinus development	1/55	10/18986	0.1	34.52	5.71481	0.0286007	0.11397	0.0775082	SFRP1	1
GO:0071374	cellular response to parathyroid hormone stimulus	1/55	10/18986	0.1	34.52	5.71481	0.0286007	0.11397	0.0775082	FGF23	1
GO:0097017	renal protein absorption	1/55	10/18986	0.1	34.52	5.71481	0.0286007	0.11397	0.0775082	CD2AP	1
GO:1903010	regulation of bone development	1/55	10/18986	0.1	34.52	5.71481	0.0286007	0.11397	0.0775082	BGLAP	1
GO:1903596	regulation of gap junction assembly	1/55	10/18986	0.1	34.52	5.71481	0.0286007	0.11397	0.0775082	ACE2	1
GO:1904338	regulation of dopaminergic neuron differentiation	1/55	10/18986	0.1	34.52	5.71481	0.0286007	0.11397	0.0775082	SFRP1	1
GO:1904383	response to sodium phosphate	1/55	10/18986	0.1	34.52	5.71481	0.0286007	0.11397	0.0775082	FGF23	1
GO:0042594	response to starvation	3/55	230/18986	0.0130435	4.50261	2.88062	0.0290225	0.115156	0.0783145	BGLAP/SFRP1/ADM	3
GO:0002292	T cell differentiation involved in immune response	2/55	92/18986	0.0217391	7.50435	3.37082	0.0292103	0.115156	0.0783145	CD86/IL12RB1	2
GO:0030901	midbrain development	2/55	92/18986	0.0217391	7.50435	3.37082	0.0292103	0.115156	0.0783145	CSNK1D/SFRP1	2
GO:0032945	negative regulation of mononuclear cell proliferation	2/55	92/18986	0.0217391	7.50435	3.37082	0.0292103	0.115156	0.0783145	CD86/SFTPD	2
GO:0034340	response to type I interferon	2/55	92/18986	0.0217391	7.50435	3.37082	0.0292103	0.115156	0.0783145	TRAF3/MMP12	2
GO:0048588	developmental cell growth	3/55	232/18986	0.012931	4.46379	2.8612	0.0296703	0.11672	0.0793782	PTPRS/TNR/CD2AP	3
GO:0072384	organelle transport along microtubule	2/55	93/18986	0.0215054	7.42366	3.34713	0.0297977	0.116972	0.0795495	SNAPIN/NEFL	2
GO:0050678	regulation of epithelial cell proliferation	4/55	406/18986	0.00985222	3.40099	2.6359	0.0298748	0.117025	0.079586	EGFR/SFRP1/REG3A/MMP12	4
GO:0002690	positive regulation of leukocyte chemotaxis	2/55	95/18986	0.0210526	7.26737	3.3008	0.0309866	0.11902	0.0809426	CXCL8/CXCL17	2
GO:0021766	hippocampus development	2/55	95/18986	0.0210526	7.26737	3.3008	0.0309866	0.11902	0.0809426	PTPRS/NEFL	2
GO:0042180	cellular ketone metabolic process	3/55	237/18986	0.0126582	4.36962	2.81362	0.0313231	0.11902	0.0809426	BGLAP/ADM/GDF15	3
GO:0014745	negative regulation of muscle adaptation	1/55	11/18986	0.0909091	31.3818	5.43274	0.0314162	0.11902	0.0809426	NOS3	1
GO:0033632	regulation of cell-cell adhesion mediated by integrin	1/55	11/18986	0.0909091	31.3818	5.43274	0.0314162	0.11902	0.0809426	DPP4	1
GO:0035524	proline transmembrane transport	1/55	11/18986	0.0909091	31.3818	5.43274	0.0314162	0.11902	0.0809426	ACE2	1
GO:0035666	TRIF-dependent toll-like receptor signaling pathway	1/55	11/18986	0.0909091	31.3818	5.43274	0.0314162	0.11902	0.0809426	TRAF3	1
GO:0051838	cytolysis by host of symbiont cells	1/55	11/18986	0.0909091	31.3818	5.43274	0.0314162	0.11902	0.0809426	APOL1	1
GO:0060346	bone trabecula formation	1/55	11/18986	0.0909091	31.3818	5.43274	0.0314162	0.11902	0.0809426	SFRP1	1
GO:0071349	cellular response to interleukin-12	1/55	11/18986	0.0909091	31.3818	5.43274	0.0314162	0.11902	0.0809426	IL12RB1	1
GO:0071481	cellular response to X-ray	1/55	11/18986	0.0909091	31.3818	5.43274	0.0314162	0.11902	0.0809426	SFRP1	1
GO:0071492	cellular response to UV-A	1/55	11/18986	0.0909091	31.3818	5.43274	0.0314162	0.11902	0.0809426	MMP9	1
GO:0071635	negative regulation of transforming growth factor beta production	1/55	11/18986	0.0909091	31.3818	5.43274	0.0314162	0.11902	0.0809426	CD2AP	1
GO:0090557	establishment of endothelial intestinal barrier	1/55	11/18986	0.0909091	31.3818	5.43274	0.0314162	0.11902	0.0809426	PTPRS	1
GO:2000271	positive regulation of fibroblast apoptotic process	1/55	11/18986	0.0909091	31.3818	5.43274	0.0314162	0.11902	0.0809426	SFRP1	1
GO:2000672	negative regulation of motor neuron apoptotic process	1/55	11/18986	0.0909091	31.3818	5.43274	0.0314162	0.11902	0.0809426	NEFL	1
GO:0001942	hair follicle development	2/55	96/18986	0.0208333	7.19167	3.27814	0.0315881	0.119426	0.0812188	EGFR/DSG4	2
GO:0033555	multicellular organismal response to stress	2/55	97/18986	0.0206186	7.11753	3.2558	0.0321942	0.119815	0.0814833	DPP4/CALCA	2
GO:1904063	negative regulation of cation transmembrane transport	2/55	97/18986	0.0206186	7.11753	3.2558	0.0321942	0.119815	0.0814833	MMP9/CALCA	2
GO:0030900	forebrain development	4/55	416/18986	0.00961538	3.31923	2.57801	0.0322557	0.119815	0.0814833	PTPRS/EGFR/TNR/NEFL	4
GO:0050670	regulation of lymphocyte proliferation	3/55	240/18986	0.0125	4.315	2.7857	0.0323378	0.119815	0.0814833	CD86/SFTPD/IL12RB1	3
GO:0050817	coagulation	3/55	241/18986	0.0124481	4.2971	2.7765	0.0326798	0.119815	0.0814833	KLKB1/ANGPT2/NOS3	3
GO:0001910	regulation of leukocyte mediated cytotoxicity	2/55	98/18986	0.0204082	7.0449	3.23377	0.0328049	0.119815	0.0814833	IL7R/IL12RB1	2
GO:0022404	molting cycle process	2/55	99/18986	0.020202	6.97374	3.21205	0.0334202	0.119815	0.0814833	EGFR/DSG4	2
GO:0022405	hair cycle process	2/55	99/18986	0.020202	6.97374	3.21205	0.0334202	0.119815	0.0814833	EGFR/DSG4	2
GO:0045638	negative regulation of myeloid cell differentiation	2/55	99/18986	0.020202	6.97374	3.21205	0.0334202	0.119815	0.0814833	SFRP1/CALCA	2
GO:0061387	regulation of extent of cell growth	2/55	99/18986	0.020202	6.97374	3.21205	0.0334202	0.119815	0.0814833	PTPRS/TNR	2
GO:0070664	negative regulation of leukocyte proliferation	2/55	99/18986	0.020202	6.97374	3.21205	0.0334202	0.119815	0.0814833	CD86/SFTPD	2
GO:0098869	cellular oxidant detoxification	2/55	99/18986	0.020202	6.97374	3.21205	0.0334202	0.119815	0.0814833	PRDX1/NOS3	2
GO:0021510	spinal cord development	2/55	100/18986	0.02	6.904	3.19063	0.03404	0.119815	0.0814833	PTPRS/NEFL	2
GO:0032944	regulation of mononuclear cell proliferation	3/55	245/18986	0.0122449	4.22694	2.74017	0.0340669	0.119815	0.0814833	CD86/SFTPD/IL12RB1	3
GO:0007494	midgut development	1/55	12/18986	0.0833333	28.7667	5.18603	0.0342237	0.119815	0.0814833	EGFR	1
GO:0009143	nucleoside triphosphate catabolic process	1/55	12/18986	0.0833333	28.7667	5.18603	0.0342237	0.119815	0.0814833	SMPDL3A	1
GO:0019732	antifungal humoral response	1/55	12/18986	0.0833333	28.7667	5.18603	0.0342237	0.119815	0.0814833	CALCA	1
GO:0032096	negative regulation of response to food	1/55	12/18986	0.0833333	28.7667	5.18603	0.0342237	0.119815	0.0814833	GDF15	1
GO:0032099	negative regulation of appetite	1/55	12/18986	0.0833333	28.7667	5.18603	0.0342237	0.119815	0.0814833	GDF15	1
GO:0032108	negative regulation of response to nutrient levels	1/55	12/18986	0.0833333	28.7667	5.18603	0.0342237	0.119815	0.0814833	GDF15	1
GO:0032610	interleukin-1 alpha production	1/55	12/18986	0.0833333	28.7667	5.18603	0.0342237	0.119815	0.0814833	CALCA	1
GO:0032650	regulation of interleukin-1 alpha production	1/55	12/18986	0.0833333	28.7667	5.18603	0.0342237	0.119815	0.0814833	CALCA	1
GO:0032908	regulation of transforming growth factor beta1 production	1/55	12/18986	0.0833333	28.7667	5.18603	0.0342237	0.119815	0.0814833	CD2AP	1
GO:0034163	regulation of toll-like receptor 9 signaling pathway	1/55	12/18986	0.0833333	28.7667	5.18603	0.0342237	0.119815	0.0814833	PTPRS	1
GO:0042363	fat-soluble vitamin catabolic process	1/55	12/18986	0.0833333	28.7667	5.18603	0.0342237	0.119815	0.0814833	FGF23	1
GO:0043380	regulation of memory T cell differentiation	1/55	12/18986	0.0833333	28.7667	5.18603	0.0342237	0.119815	0.0814833	IL12RB1	1
GO:0045628	regulation of T-helper 2 cell differentiation	1/55	12/18986	0.0833333	28.7667	5.18603	0.0342237	0.119815	0.0814833	CD86	1
GO:0045906	negative regulation of vasoconstriction	1/55	12/18986	0.0833333	28.7667	5.18603	0.0342237	0.119815	0.0814833	ADM	1
GO:0048671	negative regulation of collateral sprouting	1/55	12/18986	0.0833333	28.7667	5.18603	0.0342237	0.119815	0.0814833	PTPRS	1
GO:0051549	positive regulation of keratinocyte migration	1/55	12/18986	0.0833333	28.7667	5.18603	0.0342237	0.119815	0.0814833	MMP9	1
GO:0060442	branching involved in prostate gland morphogenesis	1/55	12/18986	0.0833333	28.7667	5.18603	0.0342237	0.119815	0.0814833	SFRP1	1
GO:0061370	testosterone biosynthetic process	1/55	12/18986	0.0833333	28.7667	5.18603	0.0342237	0.119815	0.0814833	BGLAP	1
GO:0070528	protein kinase C signaling	1/55	12/18986	0.0833333	28.7667	5.18603	0.0342237	0.119815	0.0814833	SEZ6L2	1
GO:0070671	response to interleukin-12	1/55	12/18986	0.0833333	28.7667	5.18603	0.0342237	0.119815	0.0814833	IL12RB1	1
GO:0097084	vascular associated smooth muscle cell development	1/55	12/18986	0.0833333	28.7667	5.18603	0.0342237	0.119815	0.0814833	ADM	1
GO:0106014	regulation of inflammatory response to wounding	1/55	12/18986	0.0833333	28.7667	5.18603	0.0342237	0.119815	0.0814833	REG3A	1
GO:1902043	positive regulation of extrinsic apoptotic signaling pathway via death domain receptors	1/55	12/18986	0.0833333	28.7667	5.18603	0.0342237	0.119815	0.0814833	SFRP1	1
GO:2000321	positive regulation of T-helper 17 cell differentiation	1/55	12/18986	0.0833333	28.7667	5.18603	0.0342237	0.119815	0.0814833	IL12RB1	1
GO:2001214	positive regulation of vasculogenesis	1/55	12/18986	0.0833333	28.7667	5.18603	0.0342237	0.119815	0.0814833	ADM	1
GO:0007178	cell surface receptor protein serine/threonine kinase signaling pathway	4/55	425/18986	0.00941176	3.24894	2.52739	0.0344919	0.120298	0.0818116	DSG4/SFRP1/LTBP2/GDF15	4
GO:0009615	response to virus	4/55	425/18986	0.00941176	3.24894	2.52739	0.0344919	0.120298	0.0818116	TRAF3/CD2AP/IL12RB1/MMP12	4
GO:0048661	positive regulation of smooth muscle cell proliferation	2/55	101/18986	0.019802	6.83564	3.1695	0.0346643	0.120671	0.0820653	EGFR/MMP9	2
GO:0048534	hematopoietic or lymphoid organ development	2/55	102/18986	0.0196078	6.76863	3.14866	0.0352931	0.122629	0.0833965	IL7R/CD2AP	2
GO:0008585	female gonad development	2/55	103/18986	0.0194175	6.70291	3.12809	0.0359263	0.12436	0.0845742	SFRP1/NOS3	2
GO:0034766	negative regulation of monoatomic ion transmembrane transport	2/55	103/18986	0.0194175	6.70291	3.12809	0.0359263	0.12436	0.0845742	MMP9/CALCA	2
GO:0042102	positive regulation of T cell proliferation	2/55	104/18986	0.0192308	6.63846	3.1078	0.036564	0.124649	0.0847707	CD86/IL12RB1	2
GO:0060047	heart contraction	3/55	253/18986	0.0118577	4.09328	2.66978	0.0369323	0.124649	0.0847707	ACE2/ADM/NOS3	3
GO:0008063	Toll signaling pathway	1/55	13/18986	0.0769231	26.5538	4.96775	0.0370232	0.124649	0.0847707	TRAF3	1
GO:0010269	response to selenium ion	1/55	13/18986	0.0769231	26.5538	4.96775	0.0370232	0.124649	0.0847707	HPGDS	1
GO:0015801	aromatic amino acid transport	1/55	13/18986	0.0769231	26.5538	4.96775	0.0370232	0.124649	0.0847707	ACE2	1
GO:0015824	proline transport	1/55	13/18986	0.0769231	26.5538	4.96775	0.0370232	0.124649	0.0847707	ACE2	1
GO:0030810	positive regulation of nucleotide biosynthetic process	1/55	13/18986	0.0769231	26.5538	4.96775	0.0370232	0.124649	0.0847707	NOS3	1
GO:0032905	transforming growth factor beta1 production	1/55	13/18986	0.0769231	26.5538	4.96775	0.0370232	0.124649	0.0847707	CD2AP	1
GO:0040015	negative regulation of multicellular organism growth	1/55	13/18986	0.0769231	26.5538	4.96775	0.0370232	0.124649	0.0847707	GDF15	1
GO:0043379	memory T cell differentiation	1/55	13/18986	0.0769231	26.5538	4.96775	0.0370232	0.124649	0.0847707	IL12RB1	1
GO:0045986	negative regulation of smooth muscle contraction	1/55	13/18986	0.0769231	26.5538	4.96775	0.0370232	0.124649	0.0847707	CALCA	1
GO:0051036	regulation of endosome size	1/55	13/18986	0.0769231	26.5538	4.96775	0.0370232	0.124649	0.0847707	SNAPIN	1
GO:0060670	branching involved in labyrinthine layer morphogenesis	1/55	13/18986	0.0769231	26.5538	4.96775	0.0370232	0.124649	0.0847707	ADM	1
GO:0061029	eyelid development in camera-type eye	1/55	13/18986	0.0769231	26.5538	4.96775	0.0370232	0.124649	0.0847707	EGFR	1
GO:1900373	positive regulation of purine nucleotide biosynthetic process	1/55	13/18986	0.0769231	26.5538	4.96775	0.0370232	0.124649	0.0847707	NOS3	1
GO:0001823	mesonephros development	2/55	105/18986	0.0190476	6.57524	3.08777	0.037206	0.124894	0.0849373	SFRP1/REN	2
GO:0043523	regulation of neuron apoptotic process	3/55	254/18986	0.011811	4.07717	2.66119	0.037299	0.124894	0.0849373	NTF4/CD2AP/NEFL	3
GO:0090257	regulation of muscle system process	3/55	254/18986	0.011811	4.07717	2.66119	0.037299	0.124894	0.0849373	ACE2/CALCA/NOS3	3
GO:0009408	response to heat	2/55	106/18986	0.0188679	6.51321	3.06801	0.0378523	0.126289	0.0858856	CALCA/NOS3	2
GO:1901222	regulation of non-canonical NF-kappaB signal transduction	2/55	106/18986	0.0188679	6.51321	3.06801	0.0378523	0.126289	0.0858856	CD86/PRDX1	2
GO:0031669	cellular response to nutrient levels	3/55	257/18986	0.0116732	4.02957	2.63567	0.0384104	0.12731	0.0865805	BGLAP/SFRP1/FGF23	3
GO:0046545	development of primary female sexual characteristics	2/55	107/18986	0.0186916	6.45234	3.04849	0.038503	0.12731	0.0865805	SFRP1/NOS3	2
GO:0050829	defense response to Gram-negative bacterium	2/55	107/18986	0.0186916	6.45234	3.04849	0.038503	0.12731	0.0865805	CALCA/ADM	2
GO:0002709	regulation of T cell mediated immunity	2/55	108/18986	0.0185185	6.39259	3.02922	0.039158	0.12731	0.0865805	IL7R/IL12RB1	2
GO:1990266	neutrophil migration	2/55	108/18986	0.0185185	6.39259	3.02922	0.039158	0.12731	0.0865805	DPP4/CXCL8	2
GO:2001257	regulation of cation channel activity	2/55	108/18986	0.0185185	6.39259	3.02922	0.039158	0.12731	0.0865805	MMP9/CTSS	2
GO:0001878	response to yeast	1/55	14/18986	0.0714286	24.6571	4.77276	0.0398147	0.12731	0.0865805	CALCA	1
GO:0009111	vitamin catabolic process	1/55	14/18986	0.0714286	24.6571	4.77276	0.0398147	0.12731	0.0865805	FGF23	1
GO:0009950	dorsal/ventral axis specification	1/55	14/18986	0.0714286	24.6571	4.77276	0.0398147	0.12731	0.0865805	SFRP1	1
GO:0032536	regulation of cell projection size	1/55	14/18986	0.0714286	24.6571	4.77276	0.0398147	0.12731	0.0865805	NEFL	1
GO:0045605	negative regulation of epidermal cell differentiation	1/55	14/18986	0.0714286	24.6571	4.77276	0.0398147	0.12731	0.0865805	REG3A	1
GO:0045683	negative regulation of epidermis development	1/55	14/18986	0.0714286	24.6571	4.77276	0.0398147	0.12731	0.0865805	REG3A	1
GO:0045989	positive regulation of striated muscle contraction	1/55	14/18986	0.0714286	24.6571	4.77276	0.0398147	0.12731	0.0865805	ACE2	1
GO:0051547	regulation of keratinocyte migration	1/55	14/18986	0.0714286	24.6571	4.77276	0.0398147	0.12731	0.0865805	MMP9	1
GO:0060354	negative regulation of cell adhesion molecule production	1/55	14/18986	0.0714286	24.6571	4.77276	0.0398147	0.12731	0.0865805	CXCL8	1
GO:0061000	negative regulation of dendritic spine development	1/55	14/18986	0.0714286	24.6571	4.77276	0.0398147	0.12731	0.0865805	PTPRS	1
GO:0061430	bone trabecula morphogenesis	1/55	14/18986	0.0714286	24.6571	4.77276	0.0398147	0.12731	0.0865805	SFRP1	1
GO:0061469	regulation of type B pancreatic cell proliferation	1/55	14/18986	0.0714286	24.6571	4.77276	0.0398147	0.12731	0.0865805	SFRP1	1
GO:0071107	response to parathyroid hormone	1/55	14/18986	0.0714286	24.6571	4.77276	0.0398147	0.12731	0.0865805	FGF23	1
GO:0071888	macrophage apoptotic process	1/55	14/18986	0.0714286	24.6571	4.77276	0.0398147	0.12731	0.0865805	CTSL	1
GO:0090715	immunological memory formation process	1/55	14/18986	0.0714286	24.6571	4.77276	0.0398147	0.12731	0.0865805	IL12RB1	1
GO:1905208	negative regulation of cardiocyte differentiation	1/55	14/18986	0.0714286	24.6571	4.77276	0.0398147	0.12731	0.0865805	EGFR	1
GO:1905522	negative regulation of macrophage migration	1/55	14/18986	0.0714286	24.6571	4.77276	0.0398147	0.12731	0.0865805	CD200R1	1
GO:2000328	regulation of T-helper 17 cell lineage commitment	1/55	14/18986	0.0714286	24.6571	4.77276	0.0398147	0.12731	0.0865805	IL12RB1	1
GO:0001649	osteoblast differentiation	3/55	262/18986	0.0114504	3.95267	2.59398	0.0403001	0.128328	0.0872727	BGLAP/SFRP1/FGF23	3
GO:0003015	heart process	3/55	262/18986	0.0114504	3.95267	2.59398	0.0403001	0.128328	0.0872727	ACE2/ADM/NOS3	3
GO:0048675	axon extension	2/55	110/18986	0.0181818	6.27636	2.99141	0.0404808	0.128328	0.0872727	PTPRS/TNR	2
GO:1901655	cellular response to ketone	2/55	110/18986	0.0181818	6.27636	2.99141	0.0404808	0.128328	0.0872727	EGFR/SFRP1	2
GO:1901890	positive regulation of cell junction assembly	2/55	110/18986	0.0181818	6.27636	2.99141	0.0404808	0.128328	0.0872727	SFRP1/ACE2	2
GO:0035249	synaptic transmission, glutamatergic	2/55	111/18986	0.018018	6.21982	2.97285	0.0411485	0.130221	0.0885601	EGFR/TNR	2
GO:0009410	response to xenobiotic stimulus	4/55	451/18986	0.00886918	3.06164	2.38839	0.0414527	0.130433	0.0887044	EGFR/BGLAP/SFRP1/REN	4
GO:0030099	myeloid cell differentiation	4/55	451/18986	0.00886918	3.06164	2.38839	0.0414527	0.130433	0.0887044	BGLAP/MMP9/SFRP1/CALCA	4
GO:0031341	regulation of cell killing	2/55	112/18986	0.0178571	6.16429	2.95452	0.0418204	0.130433	0.0887044	IL7R/IL12RB1	2
GO:0140888	interferon-mediated signaling pathway	2/55	112/18986	0.0178571	6.16429	2.95452	0.0418204	0.130433	0.0887044	TRAF3/MMP12	2
GO:0001934	positive regulation of protein phosphorylation	4/55	455/18986	0.00879121	3.03473	2.36789	0.0425898	0.130433	0.0887044	EGFR/MMP9/CSNK1D/CALCA	4
GO:0014029	neural crest formation	1/55	15/18986	0.0666667	23.0133	4.59712	0.0425983	0.130433	0.0887044	SFRP1	1
GO:0032352	positive regulation of hormone metabolic process	1/55	15/18986	0.0666667	23.0133	4.59712	0.0425983	0.130433	0.0887044	ADM	1
GO:0032688	negative regulation of interferon-beta production	1/55	15/18986	0.0666667	23.0133	4.59712	0.0425983	0.130433	0.0887044	PTPRS	1
GO:0033689	negative regulation of osteoblast proliferation	1/55	15/18986	0.0666667	23.0133	4.59712	0.0425983	0.130433	0.0887044	SFRP1	1
GO:0035860	glial cell-derived neurotrophic factor receptor signaling pathway	1/55	15/18986	0.0666667	23.0133	4.59712	0.0425983	0.130433	0.0887044	GDF15	1
GO:0046321	positive regulation of fatty acid oxidation	1/55	15/18986	0.0666667	23.0133	4.59712	0.0425983	0.130433	0.0887044	GDF15	1
GO:0050930	induction of positive chemotaxis	1/55	15/18986	0.0666667	23.0133	4.59712	0.0425983	0.130433	0.0887044	CXCL8	1
GO:0051412	response to corticosterone	1/55	15/18986	0.0666667	23.0133	4.59712	0.0425983	0.130433	0.0887044	NEFL	1
GO:0051481	negative regulation of cytosolic calcium ion concentration	1/55	15/18986	0.0666667	23.0133	4.59712	0.0425983	0.130433	0.0887044	CALCA	1
GO:0060026	convergent extension	1/55	15/18986	0.0666667	23.0133	4.59712	0.0425983	0.130433	0.0887044	SFRP1	1
GO:0060766	negative regulation of androgen receptor signaling pathway	1/55	15/18986	0.0666667	23.0133	4.59712	0.0425983	0.130433	0.0887044	SFRP1	1
GO:0160049	negative regulation of cGAS/STING signaling pathway	1/55	15/18986	0.0666667	23.0133	4.59712	0.0425983	0.130433	0.0887044	SMPDL3A	1
GO:1901741	positive regulation of myoblast fusion	1/55	15/18986	0.0666667	23.0133	4.59712	0.0425983	0.130433	0.0887044	GDF15	1
GO:2000671	regulation of motor neuron apoptotic process	1/55	15/18986	0.0666667	23.0133	4.59712	0.0425983	0.130433	0.0887044	NEFL	1
GO:1901888	regulation of cell junction assembly	3/55	268/18986	0.011194	3.86418	2.54529	0.0426295	0.130433	0.0887044	PTPRS/SFRP1/ACE2	3
GO:0007173	epidermal growth factor receptor signaling pathway	2/55	114/18986	0.0175439	6.05614	2.91852	0.0431765	0.131889	0.089694	EGFR/MMP9	2
GO:0009636	response to toxic substance	3/55	270/18986	0.0111111	3.83556	2.52938	0.0434208	0.132197	0.0899037	PRDX1/NEFL/NOS3	3
GO:0070663	regulation of leukocyte proliferation	3/55	270/18986	0.0111111	3.83556	2.52938	0.0434208	0.132197	0.0899037	CD86/SFTPD/IL12RB1	3
GO:0007409	axonogenesis	4/55	459/18986	0.0087146	3.00828	2.34762	0.0437446	0.132963	0.0904249	PTPRS/TNR/CD2AP/NEFL	4
GO:0050708	regulation of protein secretion	3/55	272/18986	0.0110294	3.80735	2.51361	0.0442195	0.13373	0.0909463	EGFR/CD2AP/SFRP1	3
GO:0043393	regulation of protein binding	2/55	116/18986	0.0172414	5.95172	2.88336	0.0445491	0.13373	0.0909463	MMP9/SNAPIN	2
GO:0070555	response to interleukin-1	2/55	116/18986	0.0172414	5.95172	2.88336	0.0445491	0.13373	0.0909463	SFRP1/CXCL8	2
GO:0051960	regulation of nervous system development	4/55	463/18986	0.00863931	2.98229	2.32756	0.0449171	0.13373	0.0909463	PTPRS/EGFR/TNR/NEFL	4
GO:0006766	vitamin metabolic process	2/55	117/18986	0.017094	5.90085	2.86609	0.0452414	0.13373	0.0909463	FGF23/VNN1	2
GO:1902106	negative regulation of leukocyte differentiation	2/55	117/18986	0.017094	5.90085	2.86609	0.0452414	0.13373	0.0909463	SFRP1/CALCA	2
GO:0001771	immunological synapse formation	1/55	16/18986	0.0625	21.575	4.43778	0.0453739	0.13373	0.0909463	CD2AP	1
GO:0002468	dendritic cell antigen processing and presentation	1/55	16/18986	0.0625	21.575	4.43778	0.0453739	0.13373	0.0909463	CLEC4A	1
GO:0002756	MyD88-independent toll-like receptor signaling pathway	1/55	16/18986	0.0625	21.575	4.43778	0.0453739	0.13373	0.0909463	TRAF3	1
GO:0007158	neuron cell-cell adhesion	1/55	16/18986	0.0625	21.575	4.43778	0.0453739	0.13373	0.0909463	TNR	1
GO:0010838	positive regulation of keratinocyte proliferation	1/55	16/18986	0.0625	21.575	4.43778	0.0453739	0.13373	0.0909463	REG3A	1
GO:0010958	regulation of amino acid import across plasma membrane	1/55	16/18986	0.0625	21.575	4.43778	0.0453739	0.13373	0.0909463	ACE2	1
GO:0030728	ovulation	1/55	16/18986	0.0625	21.575	4.43778	0.0453739	0.13373	0.0909463	NOS3	1
GO:0045779	negative regulation of bone resorption	1/55	16/18986	0.0625	21.575	4.43778	0.0453739	0.13373	0.0909463	CALCA	1
GO:0051969	regulation of transmission of nerve impulse	1/55	16/18986	0.0625	21.575	4.43778	0.0453739	0.13373	0.0909463	TNR	1
GO:1900120	regulation of receptor binding	1/55	16/18986	0.0625	21.575	4.43778	0.0453739	0.13373	0.0909463	MMP9	1
GO:1903789	regulation of amino acid transmembrane transport	1/55	16/18986	0.0625	21.575	4.43778	0.0453739	0.13373	0.0909463	ACE2	1
GO:2000402	negative regulation of lymphocyte migration	1/55	16/18986	0.0625	21.575	4.43778	0.0453739	0.13373	0.0909463	CD200R1	1
GO:2000696	regulation of epithelial cell differentiation involved in kidney development	1/55	16/18986	0.0625	21.575	4.43778	0.0453739	0.13373	0.0909463	MMP9	1
GO:0032868	response to insulin	3/55	276/18986	0.0108696	3.75217	2.48252	0.045839	0.13467	0.0915858	BGLAP/CD2AP/ADM	3
GO:0060828	regulation of canonical Wnt signaling pathway	3/55	276/18986	0.0108696	3.75217	2.48252	0.045839	0.13467	0.0915858	EGFR/CSNK1D/SFRP1	3
GO:0032355	response to estradiol	2/55	120/18986	0.0166667	5.75333	2.81546	0.0473424	0.137282	0.0933619	EGFR/SFRP1	2
GO:0042303	molting cycle	2/55	120/18986	0.0166667	5.75333	2.81546	0.0473424	0.137282	0.0933619	EGFR/DSG4	2
GO:0042633	hair cycle	2/55	120/18986	0.0166667	5.75333	2.81546	0.0473424	0.137282	0.0933619	EGFR/DSG4	2
GO:0098742	cell-cell adhesion via plasma-membrane adhesion molecules	3/55	280/18986	0.0107143	3.69857	2.45201	0.0474879	0.137282	0.0933619	PTPRS/DSG4/REG3A	3
GO:0043410	positive regulation of MAPK cascade	4/55	472/18986	0.00847458	2.92542	2.28322	0.0476199	0.137282	0.0933619	EGFR/FGF23/CXCL17/GDF15	4
GO:0002076	osteoblast development	1/55	17/18986	0.0588235	20.3059	4.29232	0.0481417	0.137282	0.0933619	BGLAP	1
GO:0010455	positive regulation of cell fate commitment	1/55	17/18986	0.0588235	20.3059	4.29232	0.0481417	0.137282	0.0933619	IL12RB1	1
GO:0032095	regulation of response to food	1/55	17/18986	0.0588235	20.3059	4.29232	0.0481417	0.137282	0.0933619	GDF15	1
GO:0036005	response to macrophage colony-stimulating factor	1/55	17/18986	0.0588235	20.3059	4.29232	0.0481417	0.137282	0.0933619	BGLAP	1
GO:0038083	peptidyl-tyrosine autophosphorylation	1/55	17/18986	0.0588235	20.3059	4.29232	0.0481417	0.137282	0.0933619	EGFR	1
GO:0042448	progesterone metabolic process	1/55	17/18986	0.0588235	20.3059	4.29232	0.0481417	0.137282	0.0933619	ADM	1
GO:0044320	cellular response to leptin stimulus	1/55	17/18986	0.0588235	20.3059	4.29232	0.0481417	0.137282	0.0933619	FGF23	1
GO:0045651	positive regulation of macrophage differentiation	1/55	17/18986	0.0588235	20.3059	4.29232	0.0481417	0.137282	0.0933619	CALCA	1
GO:0070254	mucus secretion	1/55	17/18986	0.0588235	20.3059	4.29232	0.0481417	0.137282	0.0933619	EGFR	1
GO:0071380	cellular response to prostaglandin E stimulus	1/55	17/18986	0.0588235	20.3059	4.29232	0.0481417	0.137282	0.0933619	SFRP1	1
GO:0099151	regulation of postsynaptic density assembly	1/55	17/18986	0.0588235	20.3059	4.29232	0.0481417	0.137282	0.0933619	PTPRS	1
GO:0150079	negative regulation of neuroinflammatory response	1/55	17/18986	0.0588235	20.3059	4.29232	0.0481417	0.137282	0.0933619	CD200R1	1
GO:2000846	regulation of corticosteroid hormone secretion	1/55	17/18986	0.0588235	20.3059	4.29232	0.0481417	0.137282	0.0933619	REN	1
GO:2001212	regulation of vasculogenesis	1/55	17/18986	0.0588235	20.3059	4.29232	0.0481417	0.137282	0.0933619	ADM	1
GO:0039531	regulation of cytoplasmic pattern recognition receptor signaling pathway	2/55	122/18986	0.0163934	5.65902	2.78264	0.0487627	0.138198	0.0939851	PTPRS/SMPDL3A	2
GO:0046634	regulation of alpha-beta T cell activation	2/55	122/18986	0.0163934	5.65902	2.78264	0.0487627	0.138198	0.0939851	CD86/IL12RB1	2
GO:0046660	female sex differentiation	2/55	122/18986	0.0163934	5.65902	2.78264	0.0487627	0.138198	0.0939851	SFRP1/NOS3	2
GO:0071887	leukocyte apoptotic process	2/55	122/18986	0.0163934	5.65902	2.78264	0.0487627	0.138198	0.0939851	IL7R/CTSL	2
GO:0042113	B cell activation	3/55	284/18986	0.0105634	3.64648	2.42205	0.0491659	0.139128	0.094617	CD86/IL7R/SFRP1	3
GO:0042327	positive regulation of phosphorylation	4/55	479/18986	0.00835073	2.88267	2.24944	0.0497839	0.140017	0.0952217	EGFR/MMP9/CSNK1D/CALCA	4
GO:0043269	regulation of monoatomic ion transport	4/55	480/18986	0.00833333	2.87667	2.24466	0.0500974	0.140017	0.0952217	MMP9/CALCA/NOS3/CTSS	4
GO:0006690	icosanoid metabolic process	2/55	124/18986	0.016129	5.56774	2.75054	0.0501984	0.140017	0.0952217	HPGDS/LTA4H	2
GO:0031644	regulation of nervous system process	2/55	124/18986	0.016129	5.56774	2.75054	0.0501984	0.140017	0.0952217	TNR/NOS3	2
GO:1903707	negative regulation of hemopoiesis	2/55	124/18986	0.016129	5.56774	2.75054	0.0501984	0.140017	0.0952217	SFRP1/CALCA	2
GO:0001956	positive regulation of neurotransmitter secretion	1/55	18/18986	0.0555556	19.1778	4.15878	0.0509016	0.140017	0.0952217	BGLAP	1
GO:0002827	positive regulation of T-helper 1 type immune response	1/55	18/18986	0.0555556	19.1778	4.15878	0.0509016	0.140017	0.0952217	IL12RB1	1
GO:0002830	positive regulation of type 2 immune response	1/55	18/18986	0.0555556	19.1778	4.15878	0.0509016	0.140017	0.0952217	CD86	1
GO:0010544	negative regulation of platelet activation	1/55	18/18986	0.0555556	19.1778	4.15878	0.0509016	0.140017	0.0952217	NOS3	1
GO:0010715	regulation of extracellular matrix disassembly	1/55	18/18986	0.0555556	19.1778	4.15878	0.0509016	0.140017	0.0952217	DPP4	1
GO:0010755	regulation of plasminogen activation	1/55	18/18986	0.0555556	19.1778	4.15878	0.0509016	0.140017	0.0952217	CLEC3B	1
GO:0015936	coenzyme A metabolic process	1/55	18/18986	0.0555556	19.1778	4.15878	0.0509016	0.140017	0.0952217	VNN1	1
GO:0016264	gap junction assembly	1/55	18/18986	0.0555556	19.1778	4.15878	0.0509016	0.140017	0.0952217	ACE2	1
GO:0019896	axonal transport of mitochondrion	1/55	18/18986	0.0555556	19.1778	4.15878	0.0509016	0.140017	0.0952217	NEFL	1
GO:0033631	cell-cell adhesion mediated by integrin	1/55	18/18986	0.0555556	19.1778	4.15878	0.0509016	0.140017	0.0952217	DPP4	1
GO:0045064	T-helper 2 cell differentiation	1/55	18/18986	0.0555556	19.1778	4.15878	0.0509016	0.140017	0.0952217	CD86	1
GO:0051917	regulation of fibrinolysis	1/55	18/18986	0.0555556	19.1778	4.15878	0.0509016	0.140017	0.0952217	KLKB1	1
GO:0001952	regulation of cell-matrix adhesion	2/55	125/18986	0.016	5.5232	2.73475	0.0509221	0.140017	0.0952217	SFRP1/MMP12	2
GO:1990748	cellular detoxification	2/55	125/18986	0.016	5.5232	2.73475	0.0509221	0.140017	0.0952217	PRDX1/NOS3	2
GO:0010811	positive regulation of cell-substrate adhesion	2/55	126/18986	0.015873	5.47937	2.71913	0.0516495	0.141595	0.0962949	OLFM4/SFRP1	2
GO:0021761	limbic system development	2/55	126/18986	0.015873	5.47937	2.71913	0.0516495	0.141595	0.0962949	PTPRS/NEFL	2
GO:0034762	regulation of transmembrane transport	4/55	487/18986	0.00821355	2.83532	2.21157	0.0523232	0.143174	0.0973687	MMP9/ACE2/CALCA/CTSS	4
GO:0022612	gland morphogenesis	2/55	127/18986	0.015748	5.43622	2.70368	0.0523806	0.143174	0.0973687	EGFR/SFRP1	2
GO:0051258	protein polymerization	3/55	293/18986	0.0102389	3.53447	2.35658	0.0530473	0.144512	0.0982791	CD2AP/CSNK1D/NEFL	3
GO:0007190	activation of adenylate cyclase activity	1/55	19/18986	0.0526316	18.1684	4.0356	0.0536536	0.144512	0.0982791	CALCA	1
GO:0010759	positive regulation of macrophage chemotaxis	1/55	19/18986	0.0526316	18.1684	4.0356	0.0536536	0.144512	0.0982791	CXCL17	1
GO:0032026	response to magnesium ion	1/55	19/18986	0.0526316	18.1684	4.0356	0.0536536	0.144512	0.0982791	FGF23	1
GO:0045091	regulation of single stranded viral RNA replication via double stranded DNA intermediate	1/55	19/18986	0.0526316	18.1684	4.0356	0.0536536	0.144512	0.0982791	CXCL8	1
GO:0045780	positive regulation of bone resorption	1/55	19/18986	0.0526316	18.1684	4.0356	0.0536536	0.144512	0.0982791	EGFR	1
GO:0048490	anterograde synaptic vesicle transport	1/55	19/18986	0.0526316	18.1684	4.0356	0.0536536	0.144512	0.0982791	SNAPIN	1
GO:0071391	cellular response to estrogen stimulus	1/55	19/18986	0.0526316	18.1684	4.0356	0.0536536	0.144512	0.0982791	SFRP1	1
GO:0099514	synaptic vesicle cytoskeletal transport	1/55	19/18986	0.0526316	18.1684	4.0356	0.0536536	0.144512	0.0982791	SNAPIN	1
GO:0099517	synaptic vesicle transport along microtubule	1/55	19/18986	0.0526316	18.1684	4.0356	0.0536536	0.144512	0.0982791	SNAPIN	1
GO:0045165	cell fate commitment	3/55	297/18986	0.010101	3.48687	2.32829	0.0548188	0.146762	0.0998087	SFRP1/IL12RB1/CTSL	3
GO:1903532	positive regulation of secretion by cell	3/55	298/18986	0.0100671	3.47517	2.3213	0.0552662	0.146762	0.0998087	EGFR/BGLAP/CD2AP	3
GO:0048511	rhythmic process	3/55	299/18986	0.0100334	3.46355	2.31433	0.0557153	0.146762	0.0998087	EGFR/CSNK1D/NOS3	3
GO:0045834	positive regulation of lipid metabolic process	2/55	132/18986	0.0151515	5.2303	2.62879	0.0560919	0.146762	0.0998087	ADM/GDF15	2
GO:0098773	skin epidermis development	2/55	132/18986	0.0151515	5.2303	2.62879	0.0560919	0.146762	0.0998087	EGFR/DSG4	2
GO:0003184	pulmonary valve morphogenesis	1/55	20/18986	0.05	17.26	3.92146	0.0563978	0.146762	0.0998087	NOS3	1
GO:0006525	arginine metabolic process	1/55	20/18986	0.05	17.26	3.92146	0.0563978	0.146762	0.0998087	NOS3	1
GO:0010522	regulation of calcium ion transport into cytosol	1/55	20/18986	0.05	17.26	3.92146	0.0563978	0.146762	0.0998087	CALCA	1
GO:0034162	toll-like receptor 9 signaling pathway	1/55	20/18986	0.05	17.26	3.92146	0.0563978	0.146762	0.0998087	PTPRS	1
GO:0035930	corticosteroid hormone secretion	1/55	20/18986	0.05	17.26	3.92146	0.0563978	0.146762	0.0998087	REN	1
GO:0039692	single stranded viral RNA replication via double stranded DNA intermediate	1/55	20/18986	0.05	17.26	3.92146	0.0563978	0.146762	0.0998087	CXCL8	1
GO:0043116	negative regulation of vascular permeability	1/55	20/18986	0.05	17.26	3.92146	0.0563978	0.146762	0.0998087	ADM	1
GO:0043129	surfactant homeostasis	1/55	20/18986	0.05	17.26	3.92146	0.0563978	0.146762	0.0998087	SFTPD	1
GO:0043171	peptide catabolic process	1/55	20/18986	0.05	17.26	3.92146	0.0563978	0.146762	0.0998087	LTA4H	1
GO:0045472	response to ether	1/55	20/18986	0.05	17.26	3.92146	0.0563978	0.146762	0.0998087	ADM	1
GO:0051546	keratinocyte migration	1/55	20/18986	0.05	17.26	3.92146	0.0563978	0.146762	0.0998087	MMP9	1
GO:0055062	phosphate ion homeostasis	1/55	20/18986	0.05	17.26	3.92146	0.0563978	0.146762	0.0998087	FGF23	1
GO:0060340	positive regulation of type I interferon-mediated signaling pathway	1/55	20/18986	0.05	17.26	3.92146	0.0563978	0.146762	0.0998087	MMP12	1
GO:0060353	regulation of cell adhesion molecule production	1/55	20/18986	0.05	17.26	3.92146	0.0563978	0.146762	0.0998087	CXCL8	1
GO:0072376	protein activation cascade	1/55	20/18986	0.05	17.26	3.92146	0.0563978	0.146762	0.0998087	KLKB1	1
GO:0097494	regulation of vesicle size	1/55	20/18986	0.05	17.26	3.92146	0.0563978	0.146762	0.0998087	SNAPIN	1
GO:0098761	cellular response to interleukin-7	1/55	20/18986	0.05	17.26	3.92146	0.0563978	0.146762	0.0998087	IL7R	1
GO:1901739	regulation of myoblast fusion	1/55	20/18986	0.05	17.26	3.92146	0.0563978	0.146762	0.0998087	GDF15	1
GO:2000318	positive regulation of T-helper 17 type immune response	1/55	20/18986	0.05	17.26	3.92146	0.0563978	0.146762	0.0998087	IL12RB1	1
GO:0002009	morphogenesis of an epithelium	4/55	500/18986	0.008	2.7616	2.15165	0.0565996	0.147079	0.100025	EGFR/SFRP1/ADM/MMP12	4
GO:0038061	non-canonical NF-kappaB signal transduction	2/55	134/18986	0.0149254	5.15224	2.5999	0.0576017	0.149047	0.101363	CD86/PRDX1	2
GO:0050868	negative regulation of T cell activation	2/55	134/18986	0.0149254	5.15224	2.5999	0.0576017	0.149047	0.101363	CD86/SFTPD	2
GO:0097237	cellular response to toxic substance	2/55	135/18986	0.0148148	5.11407	2.58566	0.058362	0.149047	0.101363	PRDX1/NOS3	2
GO:0071560	cellular response to transforming growth factor beta stimulus	3/55	306/18986	0.00980392	3.38431	2.26639	0.0589083	0.149047	0.101363	SFRP1/LTBP2/GDF15	3
GO:0002286	T cell activation involved in immune response	2/55	136/18986	0.0147059	5.07647	2.57157	0.0591258	0.149047	0.101363	CD86/IL12RB1	2
GO:0038127	ERBB signaling pathway	2/55	136/18986	0.0147059	5.07647	2.57157	0.0591258	0.149047	0.101363	EGFR/MMP9	2
GO:0002544	chronic inflammatory response	1/55	21/18986	0.047619	16.4381	3.81528	0.0591342	0.149047	0.101363	VNN1	1
GO:0006700	C21-steroid hormone biosynthetic process	1/55	21/18986	0.047619	16.4381	3.81528	0.0591342	0.149047	0.101363	ADM	1
GO:0019370	leukotriene biosynthetic process	1/55	21/18986	0.047619	16.4381	3.81528	0.0591342	0.149047	0.101363	LTA4H	1
GO:0030502	negative regulation of bone mineralization	1/55	21/18986	0.047619	16.4381	3.81528	0.0591342	0.149047	0.101363	FGF23	1
GO:0032930	positive regulation of superoxide anion generation	1/55	21/18986	0.047619	16.4381	3.81528	0.0591342	0.149047	0.101363	EGFR	1
GO:0042359	vitamin D metabolic process	1/55	21/18986	0.047619	16.4381	3.81528	0.0591342	0.149047	0.101363	FGF23	1
GO:0044321	response to leptin	1/55	21/18986	0.047619	16.4381	3.81528	0.0591342	0.149047	0.101363	FGF23	1
GO:0048670	regulation of collateral sprouting	1/55	21/18986	0.047619	16.4381	3.81528	0.0591342	0.149047	0.101363	PTPRS	1
GO:0050965	detection of temperature stimulus involved in sensory perception of pain	1/55	21/18986	0.047619	16.4381	3.81528	0.0591342	0.149047	0.101363	CALCA	1
GO:0090200	positive regulation of release of cytochrome c from mitochondria	1/55	21/18986	0.047619	16.4381	3.81528	0.0591342	0.149047	0.101363	MMP9	1
GO:0090713	immunological memory process	1/55	21/18986	0.047619	16.4381	3.81528	0.0591342	0.149047	0.101363	IL12RB1	1
GO:0097049	motor neuron apoptotic process	1/55	21/18986	0.047619	16.4381	3.81528	0.0591342	0.149047	0.101363	NEFL	1
GO:0098760	response to interleukin-7	1/55	21/18986	0.047619	16.4381	3.81528	0.0591342	0.149047	0.101363	IL7R	1
GO:0099150	regulation of postsynaptic specialization assembly	1/55	21/18986	0.047619	16.4381	3.81528	0.0591342	0.149047	0.101363	PTPRS	1
GO:1905874	regulation of postsynaptic density organization	1/55	21/18986	0.047619	16.4381	3.81528	0.0591342	0.149047	0.101363	PTPRS	1
GO:2000269	regulation of fibroblast apoptotic process	1/55	21/18986	0.047619	16.4381	3.81528	0.0591342	0.149047	0.101363	SFRP1	1
GO:0051402	neuron apoptotic process	3/55	307/18986	0.00977199	3.37329	2.25966	0.0593714	0.149441	0.101631	NTF4/CD2AP/NEFL	3
GO:0002456	T cell mediated immunity	2/55	138/18986	0.0144928	5.0029	2.54379	0.0606638	0.152279	0.103561	IL7R/IL12RB1	2
GO:0050768	negative regulation of neurogenesis	2/55	138/18986	0.0144928	5.0029	2.54379	0.0606638	0.152279	0.103561	PTPRS/TNR	2
GO:0030808	regulation of nucleotide biosynthetic process	1/55	22/18986	0.0454545	15.6909	3.71616	0.0618628	0.152998	0.10405	NOS3	1
GO:0032482	Rab protein signal transduction	1/55	22/18986	0.0454545	15.6909	3.71616	0.0618628	0.152998	0.10405	CD2AP	1
GO:0035809	regulation of urine volume	1/55	22/18986	0.0454545	15.6909	3.71616	0.0618628	0.152998	0.10405	ADM	1
GO:0060713	labyrinthine layer morphogenesis	1/55	22/18986	0.0454545	15.6909	3.71616	0.0618628	0.152998	0.10405	ADM	1
GO:0071379	cellular response to prostaglandin stimulus	1/55	22/18986	0.0454545	15.6909	3.71616	0.0618628	0.152998	0.10405	SFRP1	1
GO:0090026	positive regulation of monocyte chemotaxis	1/55	22/18986	0.0454545	15.6909	3.71616	0.0618628	0.152998	0.10405	CXCL17	1
GO:0140896	cGAS/STING signaling pathway	1/55	22/18986	0.0454545	15.6909	3.71616	0.0618628	0.152998	0.10405	SMPDL3A	1
GO:1900371	regulation of purine nucleotide biosynthetic process	1/55	22/18986	0.0454545	15.6909	3.71616	0.0618628	0.152998	0.10405	NOS3	1
GO:1902774	late endosome to lysosome transport	1/55	22/18986	0.0454545	15.6909	3.71616	0.0618628	0.152998	0.10405	SNAPIN	1
GO:1903054	negative regulation of extracellular matrix organization	1/55	22/18986	0.0454545	15.6909	3.71616	0.0618628	0.152998	0.10405	DPP4	1
GO:1904889	regulation of excitatory synapse assembly	1/55	22/18986	0.0454545	15.6909	3.71616	0.0618628	0.152998	0.10405	PTPRS	1
GO:0043491	phosphatidylinositol 3-kinase/protein kinase B signal transduction	3/55	317/18986	0.00946372	3.26688	2.1938	0.0640979	0.156785	0.106626	EGFR/CD2AP/GDF15	3
GO:1904062	regulation of monoatomic cation transmembrane transport	3/55	318/18986	0.00943396	3.2566	2.18736	0.06458	0.156785	0.106626	MMP9/CALCA/CTSS	3
GO:0002689	negative regulation of leukocyte chemotaxis	1/55	23/18986	0.0434783	15.0087	3.62333	0.0645836	0.156785	0.106626	DPP4	1
GO:0032098	regulation of appetite	1/55	23/18986	0.0434783	15.0087	3.62333	0.0645836	0.156785	0.106626	GDF15	1
GO:0032928	regulation of superoxide anion generation	1/55	23/18986	0.0434783	15.0087	3.62333	0.0645836	0.156785	0.106626	EGFR	1
GO:0038128	ERBB2 signaling pathway	1/55	23/18986	0.0434783	15.0087	3.62333	0.0645836	0.156785	0.106626	EGFR	1
GO:0060143	positive regulation of syncytium formation by plasma membrane fusion	1/55	23/18986	0.0434783	15.0087	3.62333	0.0645836	0.156785	0.106626	GDF15	1
GO:0060352	cell adhesion molecule production	1/55	23/18986	0.0434783	15.0087	3.62333	0.0645836	0.156785	0.106626	CXCL8	1
GO:0060571	morphogenesis of an epithelial fold	1/55	23/18986	0.0434783	15.0087	3.62333	0.0645836	0.156785	0.106626	EGFR	1
GO:0061318	renal filtration cell differentiation	1/55	23/18986	0.0434783	15.0087	3.62333	0.0645836	0.156785	0.106626	CD2AP	1
GO:0061760	antifungal innate immune response	1/55	23/18986	0.0434783	15.0087	3.62333	0.0645836	0.156785	0.106626	CLEC4A	1
GO:0072112	podocyte differentiation	1/55	23/18986	0.0434783	15.0087	3.62333	0.0645836	0.156785	0.106626	CD2AP	1
GO:0099188	postsynaptic cytoskeleton organization	1/55	23/18986	0.0434783	15.0087	3.62333	0.0645836	0.156785	0.106626	NEFL	1
GO:2000831	regulation of steroid hormone secretion	1/55	23/18986	0.0434783	15.0087	3.62333	0.0645836	0.156785	0.106626	REN	1
GO:0051607	defense response to virus	3/55	320/18986	0.009375	3.23625	2.17455	0.0655492	0.15892	0.108078	TRAF3/IL12RB1/MMP12	3
GO:0062197	cellular response to chemical stress	3/55	321/18986	0.00934579	3.22617	2.16819	0.0660364	0.158979	0.108117	PRDX1/NOS3/GDF15	3
GO:0050671	positive regulation of lymphocyte proliferation	2/55	145/18986	0.0137931	4.76138	2.45064	0.0661541	0.158979	0.108117	CD86/IL12RB1	2
GO:0050921	positive regulation of chemotaxis	2/55	145/18986	0.0137931	4.76138	2.45064	0.0661541	0.158979	0.108117	CXCL8/CXCL17	2
GO:0051047	positive regulation of secretion	3/55	322/18986	0.00931677	3.21615	2.16184	0.0665253	0.158979	0.108117	EGFR/BGLAP/CD2AP	3
GO:0007269	neurotransmitter secretion	2/55	146/18986	0.0136986	4.72877	2.43782	0.0669517	0.158979	0.108117	BGLAP/SNAPIN	2
GO:0051961	negative regulation of nervous system development	2/55	146/18986	0.0136986	4.72877	2.43782	0.0669517	0.158979	0.108117	PTPRS/TNR	2
GO:0099643	signal release from synapse	2/55	146/18986	0.0136986	4.72877	2.43782	0.0669517	0.158979	0.108117	BGLAP/SNAPIN	2
GO:0003177	pulmonary valve development	1/55	24/18986	0.0416667	14.3833	3.53613	0.0672966	0.158979	0.108117	NOS3	1
GO:0006925	inflammatory cell apoptotic process	1/55	24/18986	0.0416667	14.3833	3.53613	0.0672966	0.158979	0.108117	CTSL	1
GO:0007042	lysosomal lumen acidification	1/55	24/18986	0.0416667	14.3833	3.53613	0.0672966	0.158979	0.108117	SNAPIN	1
GO:0007263	nitric oxide mediated signal transduction	1/55	24/18986	0.0416667	14.3833	3.53613	0.0672966	0.158979	0.108117	NOS3	1
GO:0032770	positive regulation of monooxygenase activity	1/55	24/18986	0.0416667	14.3833	3.53613	0.0672966	0.158979	0.108117	FGF23	1
GO:0045932	negative regulation of muscle contraction	1/55	24/18986	0.0416667	14.3833	3.53613	0.0672966	0.158979	0.108117	CALCA	1
GO:0046885	regulation of hormone biosynthetic process	1/55	24/18986	0.0416667	14.3833	3.53613	0.0672966	0.158979	0.108117	ADM	1
GO:0051590	positive regulation of neurotransmitter transport	1/55	24/18986	0.0416667	14.3833	3.53613	0.0672966	0.158979	0.108117	BGLAP	1
GO:0051957	positive regulation of amino acid transport	1/55	24/18986	0.0416667	14.3833	3.53613	0.0672966	0.158979	0.108117	ACE2	1
GO:0060252	positive regulation of glial cell proliferation	1/55	24/18986	0.0416667	14.3833	3.53613	0.0672966	0.158979	0.108117	EGFR	1
GO:0060339	negative regulation of type I interferon-mediated signaling pathway	1/55	24/18986	0.0416667	14.3833	3.53613	0.0672966	0.158979	0.108117	MMP12	1
GO:0072311	glomerular epithelial cell differentiation	1/55	24/18986	0.0416667	14.3833	3.53613	0.0672966	0.158979	0.108117	CD2AP	1
GO:0072540	T-helper 17 cell lineage commitment	1/55	24/18986	0.0416667	14.3833	3.53613	0.0672966	0.158979	0.108117	IL12RB1	1
GO:0043588	skin development	3/55	324/18986	0.00925926	3.1963	2.14924	0.067508	0.15924	0.108295	EGFR/DSG4/REG3A	3
GO:0001889	liver development	2/55	147/18986	0.0136054	4.6966	2.42511	0.0677525	0.15924	0.108295	EGFR/CD2AP	2
GO:0034763	negative regulation of transmembrane transport	2/55	147/18986	0.0136054	4.6966	2.42511	0.0677525	0.15924	0.108295	MMP9/CALCA	2
GO:0071675	regulation of mononuclear cell migration	2/55	147/18986	0.0136054	4.6966	2.42511	0.0677525	0.15924	0.108295	CD200R1/CXCL17	2
GO:0045862	positive regulation of proteolysis	3/55	325/18986	0.00923077	3.18646	2.14297	0.0680019	0.15942	0.108417	CLEC3B/KLKB1/CSNK1D	3
GO:0048638	regulation of developmental growth	3/55	325/18986	0.00923077	3.18646	2.14297	0.0680019	0.15942	0.108417	PTPRS/TNR/GDF15	3
GO:0003158	endothelium development	2/55	148/18986	0.0135135	4.66486	2.41252	0.0685565	0.16011	0.108887	PTPRS/CD2AP	2
GO:0032946	positive regulation of mononuclear cell proliferation	2/55	148/18986	0.0135135	4.66486	2.41252	0.0685565	0.16011	0.108887	CD86/IL12RB1	2
GO:0034614	cellular response to reactive oxygen species	2/55	148/18986	0.0135135	4.66486	2.41252	0.0685565	0.16011	0.108887	PRDX1/NOS3	2
GO:0003071	renal system process involved in regulation of systemic arterial blood pressure	1/55	25/18986	0.04	13.808	3.45399	0.070002	0.161436	0.109788	REN	1
GO:0003085	negative regulation of systemic arterial blood pressure	1/55	25/18986	0.04	13.808	3.45399	0.070002	0.161436	0.109788	CALCA	1
GO:0006706	steroid catabolic process	1/55	25/18986	0.04	13.808	3.45399	0.070002	0.161436	0.109788	FGF23	1
GO:0032727	positive regulation of interferon-alpha production	1/55	25/18986	0.04	13.808	3.45399	0.070002	0.161436	0.109788	MMP12	1
GO:0035335	peptidyl-tyrosine dephosphorylation	1/55	25/18986	0.04	13.808	3.45399	0.070002	0.161436	0.109788	PTPRS	1
GO:0045762	positive regulation of adenylate cyclase activity	1/55	25/18986	0.04	13.808	3.45399	0.070002	0.161436	0.109788	CALCA	1
GO:0050961	detection of temperature stimulus involved in sensory perception	1/55	25/18986	0.04	13.808	3.45399	0.070002	0.161436	0.109788	CALCA	1
GO:0070233	negative regulation of T cell apoptotic process	1/55	25/18986	0.04	13.808	3.45399	0.070002	0.161436	0.109788	IL7R	1
GO:0090023	positive regulation of neutrophil chemotaxis	1/55	25/18986	0.04	13.808	3.45399	0.070002	0.161436	0.109788	CXCL8	1
GO:2000272	negative regulation of signaling receptor activity	1/55	25/18986	0.04	13.808	3.45399	0.070002	0.161436	0.109788	ACE2	1
GO:0050714	positive regulation of protein secretion	2/55	150/18986	0.0133333	4.60267	2.38768	0.0701742	0.161436	0.109788	EGFR/CD2AP	2
GO:0061008	hepaticobiliary system development	2/55	150/18986	0.0133333	4.60267	2.38768	0.0701742	0.161436	0.109788	EGFR/CD2AP	2
GO:0060070	canonical Wnt signaling pathway	3/55	332/18986	0.00903614	3.11928	2.09976	0.0715058	0.163176	0.110972	EGFR/CSNK1D/SFRP1	3
GO:0001890	placenta development	2/55	152/18986	0.0131579	4.54211	2.36326	0.0718044	0.163176	0.110972	EGFR/ADM	2
GO:0002687	positive regulation of leukocyte migration	2/55	152/18986	0.0131579	4.54211	2.36326	0.0718044	0.163176	0.110972	CXCL8/CXCL17	2
GO:0072073	kidney epithelium development	2/55	153/18986	0.0130719	4.51242	2.35121	0.0726242	0.163176	0.110972	CD2AP/SFRP1	2
GO:1903038	negative regulation of leukocyte cell-cell adhesion	2/55	153/18986	0.0130719	4.51242	2.35121	0.0726242	0.163176	0.110972	CD86/SFTPD	2
GO:2000377	regulation of reactive oxygen species metabolic process	2/55	153/18986	0.0130719	4.51242	2.35121	0.0726242	0.163176	0.110972	EGFR/ACE2	2
GO:0001911	negative regulation of leukocyte mediated cytotoxicity	1/55	26/18986	0.0384615	13.2769	3.37642	0.0726996	0.163176	0.110972	IL7R	1
GO:0006817	phosphate ion transport	1/55	26/18986	0.0384615	13.2769	3.37642	0.0726996	0.163176	0.110972	FGF23	1
GO:0009065	glutamine family amino acid catabolic process	1/55	26/18986	0.0384615	13.2769	3.37642	0.0726996	0.163176	0.110972	NOS3	1
GO:0010460	positive regulation of heart rate	1/55	26/18986	0.0384615	13.2769	3.37642	0.0726996	0.163176	0.110972	ADM	1
GO:0016188	synaptic vesicle maturation	1/55	26/18986	0.0384615	13.2769	3.37642	0.0726996	0.163176	0.110972	SNAPIN	1
GO:0022038	corpus callosum development	1/55	26/18986	0.0384615	13.2769	3.37642	0.0726996	0.163176	0.110972	PTPRS	1
GO:0048011	neurotrophin TRK receptor signaling pathway	1/55	26/18986	0.0384615	13.2769	3.37642	0.0726996	0.163176	0.110972	CD2AP	1
GO:0048143	astrocyte activation	1/55	26/18986	0.0384615	13.2769	3.37642	0.0726996	0.163176	0.110972	EGFR	1
GO:0050927	positive regulation of positive chemotaxis	1/55	26/18986	0.0384615	13.2769	3.37642	0.0726996	0.163176	0.110972	CXCL8	1
GO:0051894	positive regulation of focal adhesion assembly	1/55	26/18986	0.0384615	13.2769	3.37642	0.0726996	0.163176	0.110972	SFRP1	1
GO:0060396	growth hormone receptor signaling pathway	1/55	26/18986	0.0384615	13.2769	3.37642	0.0726996	0.163176	0.110972	GDF15	1
GO:0060669	embryonic placenta morphogenesis	1/55	26/18986	0.0384615	13.2769	3.37642	0.0726996	0.163176	0.110972	ADM	1
GO:0060740	prostate gland epithelium morphogenesis	1/55	26/18986	0.0384615	13.2769	3.37642	0.0726996	0.163176	0.110972	SFRP1	1
GO:0090128	regulation of synapse maturation	1/55	26/18986	0.0384615	13.2769	3.37642	0.0726996	0.163176	0.110972	NEFL	1
GO:1903531	negative regulation of secretion by cell	2/55	154/18986	0.012987	4.48312	2.33927	0.073447	0.164653	0.111976	SFRP1/FGF23	2
GO:0048872	homeostasis of number of cells	3/55	339/18986	0.00884956	3.05487	2.05769	0.0750904	0.164999	0.112211	IL7R/PRDX1/NOS3	3
GO:0043535	regulation of blood vessel endothelial cell migration	2/55	156/18986	0.0128205	4.42564	2.31568	0.0751018	0.164999	0.112211	ANGPT2/NOS3	2
GO:0045667	regulation of osteoblast differentiation	2/55	156/18986	0.0128205	4.42564	2.31568	0.0751018	0.164999	0.112211	SFRP1/FGF23	2
GO:0006929	substrate-dependent cell migration	1/55	27/18986	0.037037	12.7852	3.30301	0.0753896	0.164999	0.112211	CD2AP	1
GO:0010447	response to acidic pH	1/55	27/18986	0.037037	12.7852	3.30301	0.0753896	0.164999	0.112211	CTSS	1
GO:0010893	positive regulation of steroid biosynthetic process	1/55	27/18986	0.037037	12.7852	3.30301	0.0753896	0.164999	0.112211	ADM	1
GO:0016540	protein autoprocessing	1/55	27/18986	0.037037	12.7852	3.30301	0.0753896	0.164999	0.112211	CTSL	1
GO:0032753	positive regulation of interleukin-4 production	1/55	27/18986	0.037037	12.7852	3.30301	0.0753896	0.164999	0.112211	CD86	1
GO:0035313	wound healing, spreading of epidermal cells	1/55	27/18986	0.037037	12.7852	3.30301	0.0753896	0.164999	0.112211	MMP12	1
GO:0042104	positive regulation of activated T cell proliferation	1/55	27/18986	0.037037	12.7852	3.30301	0.0753896	0.164999	0.112211	IL12RB1	1
GO:0042730	fibrinolysis	1/55	27/18986	0.037037	12.7852	3.30301	0.0753896	0.164999	0.112211	KLKB1	1
GO:0044346	fibroblast apoptotic process	1/55	27/18986	0.037037	12.7852	3.30301	0.0753896	0.164999	0.112211	SFRP1	1
GO:0045649	regulation of macrophage differentiation	1/55	27/18986	0.037037	12.7852	3.30301	0.0753896	0.164999	0.112211	CALCA	1
GO:0048207	vesicle targeting, rough ER to cis-Golgi	1/55	27/18986	0.037037	12.7852	3.30301	0.0753896	0.164999	0.112211	CSNK1D	1
GO:0048208	COPII vesicle coating	1/55	27/18986	0.037037	12.7852	3.30301	0.0753896	0.164999	0.112211	CSNK1D	1
GO:0060343	trabecula formation	1/55	27/18986	0.037037	12.7852	3.30301	0.0753896	0.164999	0.112211	SFRP1	1
GO:0071378	cellular response to growth hormone stimulus	1/55	27/18986	0.037037	12.7852	3.30301	0.0753896	0.164999	0.112211	GDF15	1
GO:0071624	positive regulation of granulocyte chemotaxis	1/55	27/18986	0.037037	12.7852	3.30301	0.0753896	0.164999	0.112211	CXCL8	1
GO:0072010	glomerular epithelium development	1/55	27/18986	0.037037	12.7852	3.30301	0.0753896	0.164999	0.112211	CD2AP	1
GO:1905523	positive regulation of macrophage migration	1/55	27/18986	0.037037	12.7852	3.30301	0.0753896	0.164999	0.112211	CXCL17	1
GO:0009411	response to UV	2/55	157/18986	0.0127389	4.39745	2.30404	0.0759337	0.165992	0.112887	EGFR/MMP9	2
GO:0071214	cellular response to abiotic stimulus	3/55	342/18986	0.00877193	3.02807	2.03998	0.076651	0.167164	0.113684	EGFR/MMP9/SFRP1	3
GO:0104004	cellular response to environmental stimulus	3/55	342/18986	0.00877193	3.02807	2.03998	0.076651	0.167164	0.113684	EGFR/MMP9/SFRP1	3
GO:0002295	T-helper cell lineage commitment	1/55	28/18986	0.0357143	12.3286	3.23339	0.0780719	0.167491	0.113907	IL12RB1	1
GO:0010165	response to X-ray	1/55	28/18986	0.0357143	12.3286	3.23339	0.0780719	0.167491	0.113907	SFRP1	1
GO:0010758	regulation of macrophage chemotaxis	1/55	28/18986	0.0357143	12.3286	3.23339	0.0780719	0.167491	0.113907	CXCL17	1
GO:0016048	detection of temperature stimulus	1/55	28/18986	0.0357143	12.3286	3.23339	0.0780719	0.167491	0.113907	CALCA	1
GO:0034643	establishment of mitochondrion localization, microtubule-mediated	1/55	28/18986	0.0357143	12.3286	3.23339	0.0780719	0.167491	0.113907	NEFL	1
GO:0035902	response to immobilization stress	1/55	28/18986	0.0357143	12.3286	3.23339	0.0780719	0.167491	0.113907	REN	1
GO:0035929	steroid hormone secretion	1/55	28/18986	0.0357143	12.3286	3.23339	0.0780719	0.167491	0.113907	REN	1
GO:0036037	CD8-positive, alpha-beta T cell activation	1/55	28/18986	0.0357143	12.3286	3.23339	0.0780719	0.167491	0.113907	CLEC4A	1
GO:0047497	mitochondrion transport along microtubule	1/55	28/18986	0.0357143	12.3286	3.23339	0.0780719	0.167491	0.113907	NEFL	1
GO:0060512	prostate gland morphogenesis	1/55	28/18986	0.0357143	12.3286	3.23339	0.0780719	0.167491	0.113907	SFRP1	1
GO:0061744	motor behavior	1/55	28/18986	0.0357143	12.3286	3.23339	0.0780719	0.167491	0.113907	DPP4	1
GO:0071549	cellular response to dexamethasone stimulus	1/55	28/18986	0.0357143	12.3286	3.23339	0.0780719	0.167491	0.113907	EGFR	1
GO:1903779	regulation of cardiac conduction	1/55	28/18986	0.0357143	12.3286	3.23339	0.0780719	0.167491	0.113907	ACE2	1
GO:2000319	regulation of T-helper 17 cell differentiation	1/55	28/18986	0.0357143	12.3286	3.23339	0.0780719	0.167491	0.113907	IL12RB1	1
GO:0072006	nephron development	2/55	160/18986	0.0125	4.315	2.26968	0.0784471	0.168101	0.114321	CD2AP/ANGPT2	2
GO:0050730	regulation of peptidyl-tyrosine phosphorylation	2/55	162/18986	0.0123457	4.26173	2.24724	0.0801374	0.170065	0.115657	EGFR/SFRP1	2
GO:0030111	regulation of Wnt signaling pathway	3/55	349/18986	0.00859599	2.96734	1.99942	0.0803484	0.170065	0.115657	EGFR/CSNK1D/SFRP1	3
GO:0003401	axis elongation	1/55	29/18986	0.0344828	11.9034	3.16722	0.0807465	0.170065	0.115657	SFRP1	1
GO:0031342	negative regulation of cell killing	1/55	29/18986	0.0344828	11.9034	3.16722	0.0807465	0.170065	0.115657	IL7R	1
GO:0034695	response to prostaglandin E	1/55	29/18986	0.0344828	11.9034	3.16722	0.0807465	0.170065	0.115657	SFRP1	1
GO:0042059	negative regulation of epidermal growth factor receptor signaling pathway	1/55	29/18986	0.0344828	11.9034	3.16722	0.0807465	0.170065	0.115657	EGFR	1
GO:0045742	positive regulation of epidermal growth factor receptor signaling pathway	1/55	29/18986	0.0344828	11.9034	3.16722	0.0807465	0.170065	0.115657	MMP9	1
GO:0060142	regulation of syncytium formation by plasma membrane fusion	1/55	29/18986	0.0344828	11.9034	3.16722	0.0807465	0.170065	0.115657	GDF15	1
GO:0060384	innervation	1/55	29/18986	0.0344828	11.9034	3.16722	0.0807465	0.170065	0.115657	NTF4	1
GO:0060402	calcium ion transport into cytosol	1/55	29/18986	0.0344828	11.9034	3.16722	0.0807465	0.170065	0.115657	CALCA	1
GO:0060479	lung cell differentiation	1/55	29/18986	0.0344828	11.9034	3.16722	0.0807465	0.170065	0.115657	LTA4H	1
GO:0060487	lung epithelial cell differentiation	1/55	29/18986	0.0344828	11.9034	3.16722	0.0807465	0.170065	0.115657	LTA4H	1
GO:0060765	regulation of androgen receptor signaling pathway	1/55	29/18986	0.0344828	11.9034	3.16722	0.0807465	0.170065	0.115657	SFRP1	1
GO:0090594	inflammatory response to wounding	1/55	29/18986	0.0344828	11.9034	3.16722	0.0807465	0.170065	0.115657	REG3A	1
GO:0097107	postsynaptic density assembly	1/55	29/18986	0.0344828	11.9034	3.16722	0.0807465	0.170065	0.115657	PTPRS	1
GO:0120254	olefinic compound metabolic process	2/55	163/18986	0.0122699	4.23558	2.23615	0.0809868	0.170377	0.115869	BGLAP/ADM	2
GO:2001236	regulation of extrinsic apoptotic signaling pathway	2/55	164/18986	0.0121951	4.20976	2.22516	0.081839	0.171974	0.116955	SFRP1/NOS3	2
GO:0034765	regulation of monoatomic ion transmembrane transport	3/55	354/18986	0.00847458	2.92542	1.97105	0.0830368	0.174292	0.118532	MMP9/CALCA/CTSS	3
GO:0032703	negative regulation of interleukin-2 production	1/55	30/18986	0.0333333	11.5067	3.10422	0.0834136	0.174382	0.118592	SFTPD	1
GO:0062149	detection of stimulus involved in sensory perception of pain	1/55	30/18986	0.0333333	11.5067	3.10422	0.0834136	0.174382	0.118592	CALCA	1
GO:0072012	glomerulus vasculature development	1/55	30/18986	0.0333333	11.5067	3.10422	0.0834136	0.174382	0.118592	ANGPT2	1
GO:0030307	positive regulation of cell growth	2/55	166/18986	0.0120482	4.15904	2.20343	0.0835519	0.174382	0.118592	EGFR/SFRP1	2
GO:0070665	positive regulation of leukocyte proliferation	2/55	166/18986	0.0120482	4.15904	2.20343	0.0835519	0.174382	0.118592	CD86/IL12RB1	2
GO:0098754	detoxification	2/55	167/18986	0.011976	4.13413	2.19269	0.0844125	0.175979	0.119679	PRDX1/NOS3	2
GO:0001516	prostaglandin biosynthetic process	1/55	31/18986	0.0322581	11.1355	3.04413	0.086073	0.176395	0.119962	HPGDS	1
GO:0002825	regulation of T-helper 1 type immune response	1/55	31/18986	0.0322581	11.1355	3.04413	0.086073	0.176395	0.119962	IL12RB1	1
GO:0008209	androgen metabolic process	1/55	31/18986	0.0322581	11.1355	3.04413	0.086073	0.176395	0.119962	ADM	1
GO:0033688	regulation of osteoblast proliferation	1/55	31/18986	0.0322581	11.1355	3.04413	0.086073	0.176395	0.119962	SFRP1	1
GO:0039694	viral RNA genome replication	1/55	31/18986	0.0322581	11.1355	3.04413	0.086073	0.176395	0.119962	CXCL8	1
GO:0042744	hydrogen peroxide catabolic process	1/55	31/18986	0.0322581	11.1355	3.04413	0.086073	0.176395	0.119962	PRDX1	1
GO:0046457	prostanoid biosynthetic process	1/55	31/18986	0.0322581	11.1355	3.04413	0.086073	0.176395	0.119962	HPGDS	1
GO:0046685	response to arsenic-containing substance	1/55	31/18986	0.0322581	11.1355	3.04413	0.086073	0.176395	0.119962	NEFL	1
GO:0050820	positive regulation of coagulation	1/55	31/18986	0.0322581	11.1355	3.04413	0.086073	0.176395	0.119962	ANGPT2	1
GO:0050951	sensory perception of temperature stimulus	1/55	31/18986	0.0322581	11.1355	3.04413	0.086073	0.176395	0.119962	CALCA	1
GO:0051291	protein heterooligomerization	1/55	31/18986	0.0322581	11.1355	3.04413	0.086073	0.176395	0.119962	CD2AP	1
GO:0090025	regulation of monocyte chemotaxis	1/55	31/18986	0.0322581	11.1355	3.04413	0.086073	0.176395	0.119962	CXCL17	1
GO:0097421	liver regeneration	1/55	31/18986	0.0322581	11.1355	3.04413	0.086073	0.176395	0.119962	EGFR	1
GO:0150117	positive regulation of cell-substrate junction organization	1/55	31/18986	0.0322581	11.1355	3.04413	0.086073	0.176395	0.119962	SFRP1	1
GO:1901186	positive regulation of ERBB signaling pathway	1/55	31/18986	0.0322581	11.1355	3.04413	0.086073	0.176395	0.119962	MMP9	1
GO:1990138	neuron projection extension	2/55	169/18986	0.0118343	4.08521	2.17146	0.086142	0.176395	0.119962	PTPRS/TNR	2
GO:0007204	positive regulation of cytosolic calcium ion concentration	2/55	170/18986	0.0117647	4.06118	2.16097	0.0870108	0.177977	0.121037	CALCA/ADM	2
GO:0002710	negative regulation of T cell mediated immunity	1/55	32/18986	0.03125	10.7875	2.98673	0.0887249	0.179556	0.122112	IL7R	1
GO:0010575	positive regulation of vascular endothelial growth factor production	1/55	32/18986	0.03125	10.7875	2.98673	0.0887249	0.179556	0.122112	CXCL17	1
GO:0031629	synaptic vesicle fusion to presynaptic active zone membrane	1/55	32/18986	0.03125	10.7875	2.98673	0.0887249	0.179556	0.122112	SNAPIN	1
GO:0035751	regulation of lysosomal lumen pH	1/55	32/18986	0.03125	10.7875	2.98673	0.0887249	0.179556	0.122112	SNAPIN	1
GO:0045940	positive regulation of steroid metabolic process	1/55	32/18986	0.03125	10.7875	2.98673	0.0887249	0.179556	0.122112	ADM	1
GO:0061437	renal system vasculature development	1/55	32/18986	0.03125	10.7875	2.98673	0.0887249	0.179556	0.122112	ANGPT2	1
GO:0061440	kidney vasculature development	1/55	32/18986	0.03125	10.7875	2.98673	0.0887249	0.179556	0.122112	ANGPT2	1
GO:1902042	negative regulation of extrinsic apoptotic signaling pathway via death domain receptors	1/55	32/18986	0.03125	10.7875	2.98673	0.0887249	0.179556	0.122112	NOS3	1
GO:0030509	BMP signaling pathway	2/55	172/18986	0.0116279	4.01395	2.14023	0.0887564	0.179556	0.122112	DSG4/SFRP1	2
GO:0030856	regulation of epithelial cell differentiation	2/55	172/18986	0.0116279	4.01395	2.14023	0.0887564	0.179556	0.122112	MMP9/REG3A	2
GO:0006937	regulation of muscle contraction	2/55	174/18986	0.0114943	3.96782	2.1198	0.0905125	0.182098	0.12384	ACE2/CALCA	2
GO:0015698	inorganic anion transport	2/55	174/18986	0.0114943	3.96782	2.1198	0.0905125	0.182098	0.12384	APOL1/FGF23	2
GO:0002768	immune response-regulating cell surface receptor signaling pathway	3/55	369/18986	0.00813008	2.8065	1.88885	0.0913329	0.182098	0.12384	TRAF3/CD200R1/CD2AP	3
GO:0002230	positive regulation of defense response to virus by host	1/55	33/18986	0.030303	10.4606	2.93182	0.0913692	0.182098	0.12384	IL12RB1	1
GO:0045907	positive regulation of vasoconstriction	1/55	33/18986	0.030303	10.4606	2.93182	0.0913692	0.182098	0.12384	EGFR	1
GO:0048566	embryonic digestive tract development	1/55	33/18986	0.030303	10.4606	2.93182	0.0913692	0.182098	0.12384	CXCL8	1
GO:0050869	negative regulation of B cell activation	1/55	33/18986	0.030303	10.4606	2.93182	0.0913692	0.182098	0.12384	SFRP1	1
GO:0071634	regulation of transforming growth factor beta production	1/55	33/18986	0.030303	10.4606	2.93182	0.0913692	0.182098	0.12384	CD2AP	1
GO:0090322	regulation of superoxide metabolic process	1/55	33/18986	0.030303	10.4606	2.93182	0.0913692	0.182098	0.12384	EGFR	1
GO:0099170	postsynaptic modulation of chemical synaptic transmission	1/55	33/18986	0.030303	10.4606	2.93182	0.0913692	0.182098	0.12384	NEFL	1
GO:0099500	vesicle fusion to plasma membrane	1/55	33/18986	0.030303	10.4606	2.93182	0.0913692	0.182098	0.12384	SNAPIN	1
GO:0099560	synaptic membrane adhesion	1/55	33/18986	0.030303	10.4606	2.93182	0.0913692	0.182098	0.12384	PTPRS	1
GO:1905207	regulation of cardiocyte differentiation	1/55	33/18986	0.030303	10.4606	2.93182	0.0913692	0.182098	0.12384	EGFR	1
GO:0051048	negative regulation of secretion	2/55	175/18986	0.0114286	3.94514	2.10969	0.0913945	0.182098	0.12384	SFRP1/FGF23	2
GO:0009266	response to temperature stimulus	2/55	176/18986	0.0113636	3.92273	2.09967	0.092279	0.183464	0.124769	CALCA/NOS3	2
GO:0050905	neuromuscular process	2/55	176/18986	0.0113636	3.92273	2.09967	0.092279	0.183464	0.124769	TNR/NEFL	2
GO:0002828	regulation of type 2 immune response	1/55	34/18986	0.0294118	10.1529	2.8792	0.0940059	0.184413	0.125415	CD86	1
GO:0006691	leukotriene metabolic process	1/55	34/18986	0.0294118	10.1529	2.8792	0.0940059	0.184413	0.125415	LTA4H	1
GO:0007435	salivary gland morphogenesis	1/55	34/18986	0.0294118	10.1529	2.8792	0.0940059	0.184413	0.125415	EGFR	1
GO:0032107	regulation of response to nutrient levels	1/55	34/18986	0.0294118	10.1529	2.8792	0.0940059	0.184413	0.125415	GDF15	1
GO:0034067	protein localization to Golgi apparatus	1/55	34/18986	0.0294118	10.1529	2.8792	0.0940059	0.184413	0.125415	CSNK1D	1
GO:0045737	positive regulation of cyclin-dependent protein serine/threonine kinase activity	1/55	34/18986	0.0294118	10.1529	2.8792	0.0940059	0.184413	0.125415	EGFR	1
GO:0046320	regulation of fatty acid oxidation	1/55	34/18986	0.0294118	10.1529	2.8792	0.0940059	0.184413	0.125415	GDF15	1
GO:0048199	vesicle targeting, to, from or within Golgi	1/55	34/18986	0.0294118	10.1529	2.8792	0.0940059	0.184413	0.125415	CSNK1D	1
GO:0051654	establishment of mitochondrion localization	1/55	34/18986	0.0294118	10.1529	2.8792	0.0940059	0.184413	0.125415	NEFL	1
GO:0051873	killing by host of symbiont cells	1/55	34/18986	0.0294118	10.1529	2.8792	0.0940059	0.184413	0.125415	APOL1	1
GO:1901185	negative regulation of ERBB signaling pathway	1/55	34/18986	0.0294118	10.1529	2.8792	0.0940059	0.184413	0.125415	EGFR	1
[truncated: 906 more rows]

## Sheet: Table S9
Table S9. GO enrichment analysis results in molecular functions (MF)
[truncated: 166 more rows]

[truncated: 3 more sheets: Table S10, Table S11, Table S12]
